# Supplementary material for: Cryo-EM structure of the Saccharomyces cerevisiae Rpd3L histone deacetylase complex
Source: Nat Commun. 2023 May 27;14:3061. doi: 10.1038/s41467-023-38687-z (PMC10224958; doi:10.1038/s41467-023-38687-z)
Supplement: Supplementary file 4 — Supplementary Data 1 [file 41467_2023_38687_MOESM4_ESM.zip]

Archive with 2 entries (2 files):
- Rpd3L_extended-model.pdb
- __MACOSX/._Rpd3L_extended-model.pdb
