# Supplementary material for: Cryo-EM structure of the Saccharomyces cerevisiae Rpd3L histone deacetylase complex
Source: Nat Commun. 2023 May 27;14:3061. doi: 10.1038/s41467-023-38687-z (PMC10224958; doi:10.1038/s41467-023-38687-z)
Supplement: Supplementary file 4 — Supplementary Data 1 [file 41467_2023_38687_MOESM4_ESM.zip › Rpd3L_extended-model.pdb]

HELIX    1   1 TYR h  118  ALA h  144  1                                  27    
HELIX    2   2 PRO g  172  LEU g  216  1                                  45    
HELIX    3   3 LEU c  426  GLU c  449  1                                  24    
HELIX    4   4 GLN c  451  ASN c  463  1                                  13    
HELIX    5   5 VAL c  467  TYR c  498  1                                  32    
HELIX    6   6 THR f    3  LEU f   27  1                                  25    
HELIX    7   7 LEU f   88  LEU f   90  1                                   3    
HELIX    8   8 THR f  108  GLN f  116  1                                   9    
HELIX    9   9 LEU f  175  ALA f  178  1                                   4    
HELIX   10  10 ILE f  308  ASP f  318  1                                  11    
HELIX   11  11 PHE f  339  SER f  341  1                                   3    
HELIX   12  12 GLU f  372  ILE f  377  1                                   6    
HELIX   13  13 ASP f  391  SER f  397  1                                   7    
HELIX   14  14 VAL f  416  THR f  418  1                                   3    
HELIX   15  15 PHE a 1026  SER a 1041  1                                  16    
HELIX   16  16 PRO a 1098  LYS a 1112  1                                  15    
HELIX   17  17 ASN a 1119  SER a 1126  1                                   8    
HELIX   18  18 ASP a 1330  ALA a 1342  1                                  13    
HELIX   19  19 HIS a 1352  LYS a 1354  1                                   3    
HELIX   20  20 GLU a 1361  GLY a 1367  1                                   7    
HELIX   21  21 GLU a 1377  PHE a 1379  1                                   3    
HELIX   22  22 LYS a 1413  LYS a 1417  1                                   5    
HELIX   23  23 ASN a 1425  ARG a 1449  1                                  25    
HELIX   24  24 GLU a 1454  LYS a 1473  1                                  20    
HELIX   25  25 THR i    3  LEU i   27  1                                  25    
HELIX   26  26 LEU i   88  LEU i   90  1                                   3    
HELIX   27  27 THR i  108  GLN i  116  1                                   9    
HELIX   28  28 LEU i  175  ALA i  178  1                                   4    
HELIX   29  29 ILE i  308  ASP i  318  1                                  11    
HELIX   30  30 PHE i  339  SER i  341  1                                   3    
HELIX   31  31 GLU i  372  ILE i  377  1                                   6    
HELIX   32  32 ASP i  391  SER i  397  1                                   7    
HELIX   33  33 VAL i  416  THR i  418  1                                   3    
HELIX   34  34 PHE d 1026  SER d 1041  1                                  16    
HELIX   35  35 PRO d 1098  LYS d 1112  1                                  15    
HELIX   36  36 ASN d 1119  SER d 1126  1                                   8    
HELIX   37  37 ASP d 1330  ALA d 1342  1                                  13    
HELIX   38  38 HIS d 1352  LYS d 1354  1                                   3    
HELIX   39  39 GLU d 1361  GLY d 1367  1                                   7    
HELIX   40  40 GLU d 1377  PHE d 1379  1                                   3    
HELIX   41  41 LYS d 1413  LYS d 1417  1                                   5    
HELIX   42  42 ASN d 1425  ARG d 1449  1                                  25    
HELIX   43  43 GLU d 1454  LYS d 1473  1                                  20    
HELIX   44  44 LYS H   14  GLN H   56  1                                  43    
HELIX   45  45 GLY H   60  LEU H  117  1                                  58    
HELIX   46  46 PRO H  301  THR H  315  1                                  15    
HELIX   47  47 LEU A  662  ILE A  676  1                                  15    
HELIX   48  48 LYS A  679  SER A  693  1                                  15    
HELIX   49  49 LEU A  699  LEU A  710  1                                  12    
HELIX   50  50 LYS A  714  PHE A  723  1                                  10    
HELIX   51  51 LYS A  760  ASP A  762  1                                   3    
HELIX   52  52 ASP A  772  VAL A  777  1                                   6    
HELIX   53  53 GLN A  802  ASN A  840  1                                  39    
HELIX   54  54 GLU A  843  ASN A  848  1                                   6    
HELIX   55  55 ILE A  862  TYR A  871  1                                  10    
HELIX   56  56 LYS A  873  GLU A  885  1                                  13    
HELIX   57  57 PRO A  887  VAL A  923  1                                  37    
HELIX   58  58 LYS A  926  LEU A  928  1                                   3    
HELIX   59  59 LEU A  931  LEU A  942  1                                  12    
HELIX   60  60 THR A  945  ASN A  961  1                                  17    
HELIX   61  61 LYS A  982  HIS A  998  1                                  17    
HELIX   62  62 ASN A 1004  PHE A 1022  1                                  19    
HELIX   63  63 LEU A 1065  LEU A 1069  1                                   5    
HELIX   64  64 ARG A 1071  ASP A 1082  1                                  12    
HELIX   65  65 THR A 1142  THR A 1174  1                                  33    
HELIX   66  66 THR A 1179  ASP A 1183  1                                   5    
HELIX   67  67 GLN A 1190  GLU A 1193  1                                   4    
HELIX   68  68 ALA A 1203  ASN A 1216  1                                  14    
HELIX   69  69 HIS A 1221  LYS A 1235  1                                  15    
HELIX   70  70 PHE A 1237  THR A 1258  1                                  22    
HELIX   71  71 ALA A 1260  ARG A 1273  1                                  14    
HELIX   72  72 ALA A 1280  HIS A 1293  1                                  14    
HELIX   73  73 ASP J  109  PHE J  119  1                                  11    
HELIX   74  74 LEU J  129  GLY J  135  1                                   7    
HELIX   75  75 GLY J  139  LYS J  141  1                                   3    
HELIX   76  76 TYR J  143  ASN J  148  1                                   6    
HELIX   77  77 LYS J  159  GLU J  172  1                                  14    
HELIX   78  78 GLU J  177  ASN J  190  1                                  14    
HELIX   79  79 ASP L   13  CYS L   39  1                                  27    
HELIX   80  80 SER L   42  LEU L   54  1                                  13    
HELIX   81  81 LYS L   56  PHE L   58  1                                   3    
HELIX   82  82 HIS L   62  LYS L  113  1                                  52    
HELIX   83  83 GLU M   22  GLU M   36  1                                  15    
HELIX   84  84 LEU M  172  ILE M  175  1                                   4    
HELIX   85  85 SER M  182  SER M  186  1                                   5    
HELIX   86  86 ILE M  189  VAL M  217  1                                  29    
HELIX   87  87 GLU M  228  ASN M  230  1                                   3    
HELIX   88  88 ALA M  329  TYR M  383  1                                  55    
HELIX   89  89 PRO G  221  MET G  296  1                                  76    
HELIX   90  90 ALA B   27  ASN B   31  1                                   5    
HELIX   91  91 PRO B   42  ASN B   54  1                                  13    
HELIX   92  92 LEU B   57  LYS B   59  1                                   3    
HELIX   93  93 LYS B   71  GLN B   76  1                                   6    
HELIX   94  94 ASP B   80  ARG B   88  1                                   9    
HELIX   95  95 LEU B   94  LYS B  103  1                                  10    
HELIX   96  96 LEU B  116  ASN B  135  1                                  20    
HELIX   97  97 ASP B  165  ARG B  175  1                                  11    
HELIX   98  98 ASP B  191  PHE B  197  1                                   7    
HELIX   99  99 GLY B  227  GLY B  229  1                                   3    
HELIX  100 100 ASP B  244  TRP B  261  1                                  18    
HELIX  101 101 GLY B  273  SER B  275  1                                   3    
HELIX  102 102 MET B  288  PHE B  301  1                                  14    
HELIX  103 103 MET B  315  LEU B  329  1                                  15    
HELIX  104 104 TYR B  344  TYR B  347  1                                   4    
HELIX  105 105 PRO B  366  ASN B  382  1                                  17    
HELIX  106 106 ALA E   27  ASN E   31  1                                   5    
HELIX  107 107 PRO E   42  ASN E   54  1                                  13    
HELIX  108 108 LEU E   57  LYS E   59  1                                   3    
HELIX  109 109 LYS E   71  GLN E   76  1                                   6    
HELIX  110 110 ASP E   80  ARG E   88  1                                   9    
HELIX  111 111 LEU E   94  LYS E  103  1                                  10    
HELIX  112 112 LEU E  116  ASN E  135  1                                  20    
HELIX  113 113 ASP E  165  ARG E  175  1                                  11    
HELIX  114 114 ASP E  191  PHE E  197  1                                   7    
HELIX  115 115 GLY E  227  GLY E  229  1                                   3    
HELIX  116 116 ASP E  244  TRP E  261  1                                  18    
HELIX  117 117 GLY E  273  SER E  275  1                                   3    
HELIX  118 118 MET E  288  PHE E  301  1                                  14    
HELIX  119 119 MET E  315  LEU E  329  1                                  15    
HELIX  120 120 TYR E  344  TYR E  347  1                                   4    
HELIX  121 121 PRO E  366  ASN E  382  1                                  17    
HELIX  122 122 SER K   71  HIS K   79  1                                   9    
HELIX  123 123 ASP K  103  THR K  105  1                                   3    
HELIX  124 124 TYR K  107  ARG K  110  1                                   4    
HELIX  125 125 ILE K  132  ASN K  134  1                                   3    
HELIX  126 126 TYR K  145  PHE K  152  1                                   8    
HELIX  127 127 PRO K  158  ARG K  161  1                                   4    
HELIX  128 128 PRO K  177  HIS K  183  1                                   7    
HELIX  129 129 LEU D  662  ILE D  676  1                                  15    
HELIX  130 130 LYS D  679  SER D  693  1                                  15    
HELIX  131 131 LEU D  699  LEU D  710  1                                  12    
HELIX  132 132 LYS D  714  PHE D  723  1                                  10    
HELIX  133 133 LYS D  760  ASP D  762  1                                   3    
HELIX  134 134 ASP D  772  VAL D  777  1                                   6    
HELIX  135 135 GLN D  802  ASN D  840  1                                  39    
HELIX  136 136 GLU D  843  ALA D  847  1                                   5    
HELIX  137 137 PRO D  853  GLY D  856  1                                   4    
HELIX  138 138 ILE D  862  TYR D  871  1                                  10    
HELIX  139 139 LYS D  873  GLU D  885  1                                  13    
HELIX  140 140 PRO D  887  LEU D  928  1                                  42    
HELIX  141 141 LEU D  933  LEU D  942  1                                  10    
HELIX  142 142 THR D  945  ASN D  961  1                                  17    
HELIX  143 143 LYS D  982  HIS D  998  1                                  17    
HELIX  144 144 ASN D 1004  PHE D 1022  1                                  19    
HELIX  145 145 LEU D 1065  LEU D 1069  1                                   5    
HELIX  146 146 THR D 1142  ASN D 1216  1                                  47    
HELIX  147 147 HIS D 1221  LYS D 1235  1                                  15    
HELIX  148 148 PHE D 1237  THR D 1258  1                                  22    
HELIX  149 149 ALA D 1260  ARG D 1273  1                                  14    
HELIX  150 150 ALA D 1280  HIS D 1293  1                                  14    
HELIX  151 151 THR d 1479  ASP d 1483  1                                   5    
HELIX  152 152 GLN d 1490  GLU d 1493  1                                   4    
SHEET    1   1 1 TYR f  28  LYS f  35  0                                        
SHEET    2   2 2 ARG f  50  PHE f  54  0                                        
SHEET    3   3 3 SER f  59  ASN f  61  0                                        
SHEET    4   4 4 VAL f  66  GLN f  75  0                                        
SHEET    5   5 5 GLU f  78  PRO f  87  0                                        
SHEET    6   6 6 ILE f 130  TYR f 135  0                                        
SHEET    7   7 7 VAL f 145  SER f 149  0                                        
SHEET    8   8 8 LEU f 154  PHE f 157  0                                        
SHEET    9   9 9 TYR f 166  MET f 168  0                                        
SHEET   10  1010 PHE f 190  ILE f 192  0                                        
SHEET   11  1111 THR f 198  LYS f 203  0                                        
SHEET   12  1212 ALA f 212  ASP f 218  0                                        
SHEET   13  1313 VAL f 226  VAL f 232  0                                        
SHEET   14  1414 ILE f 238  PHE f 243  0                                        
SHEET   15  1515 ILE f 248  SER f 253  0                                        
SHEET   16  1616 ILE f 257  GLY f 262  0                                        
SHEET   17  1717 TRP f 271  ASN f 274  0                                        
SHEET   18  1818 THR f 281  ALA f 286  0                                        
SHEET   19  1919 LEU f 293  THR f 298  0                                        
SHEET   20  2020 ALA f 302  ASP f 307  0                                        
SHEET   21  2121 PHE f 334  HIS f 337  0                                        
SHEET   22  2222 VAL f 344  PHE f 349  0                                        
SHEET   23  2323 GLU f 356  GLY f 361  0                                        
SHEET   24  2424 VAL f 366  ASN f 370  0                                        
SHEET   25  2525 MET f 398  HIS f 402  0                                        
SHEET   26  2626 VAL f 419  TYR f 421  0                                        
SHEET   27  2727 VAL f 429  VAL f 432  0                                        
SHEET   28  2828 LEU f 438  PRO f 443  0                                        
SHEET   29  2929 GLY a1383  SER a1387  0                                        
SHEET   30  3030 ILE a1391  ILE a1393  0                                        
SHEET   31  3131 LEU a1400  ILE a1402  0                                        
SHEET   32  3232 SER a1406  ARG a1412  0                                        
SHEET   33  3333 TYR i  28  LYS i  35  0                                        
SHEET   34  3434 ARG i  50  PHE i  54  0                                        
SHEET   35  3535 SER i  59  ASN i  61  0                                        
SHEET   36  3636 VAL i  66  GLN i  75  0                                        
SHEET   37  3737 GLU i  78  PRO i  87  0                                        
SHEET   38  3838 ILE i 130  TYR i 135  0                                        
SHEET   39  3939 VAL i 145  SER i 149  0                                        
SHEET   40  4040 LEU i 154  PHE i 157  0                                        
SHEET   41  4141 TYR i 166  MET i 168  0                                        
SHEET   42  4242 PHE i 190  ILE i 192  0                                        
SHEET   43  4343 THR i 198  LYS i 203  0                                        
SHEET   44  4444 ALA i 212  ASP i 218  0                                        
SHEET   45  4545 VAL i 226  VAL i 232  0                                        
SHEET   46  4646 ILE i 238  PHE i 243  0                                        
SHEET   47  4747 ILE i 248  SER i 253  0                                        
SHEET   48  4848 ILE i 257  GLY i 262  0                                        
SHEET   49  4949 TRP i 271  ASN i 274  0                                        
SHEET   50  5050 THR i 281  ALA i 286  0                                        
SHEET   51  5151 LEU i 293  THR i 298  0                                        
SHEET   52  5252 ALA i 302  ASP i 307  0                                        
SHEET   53  5353 PHE i 334  HIS i 337  0                                        
SHEET   54  5454 VAL i 344  PHE i 349  0                                        
SHEET   55  5555 GLU i 356  GLY i 361  0                                        
SHEET   56  5656 VAL i 366  ASN i 370  0                                        
SHEET   57  5757 MET i 398  HIS i 402  0                                        
SHEET   58  5858 VAL i 419  TYR i 421  0                                        
SHEET   59  5959 VAL i 429  VAL i 432  0                                        
SHEET   60  6060 LEU i 438  PRO i 443  0                                        
SHEET   61  6161 GLY d1383  SER d1387  0                                        
SHEET   62  6262 ILE d1391  ILE d1393  0                                        
SHEET   63  6363 LEU d1400  ILE d1402  0                                        
SHEET   64  6464 SER d1406  ARG d1412  0                                        
SHEET   65  6565 TYR A 755  ARG A 757  0                                        
SHEET   66  6666 TRP A 782  GLY A 784  0                                        
SHEET   67  6767 LEU A 975  ASP A 978  0                                        
SHEET   68  6868 ILE A1135  ALA A1140  0                                        
SHEET   69  6969 MET A1300  ASP A1306  0                                        
SHEET   70  7070 HIS A1311  ILE A1317  0                                        
SHEET   71  7171 VAL B  21  PHE B  24  0                                        
SHEET   72  7272 GLU B  62  TYR B  64  0                                        
SHEET   73  7373 VAL B 141  ASN B 144  0                                        
SHEET   74  7474 VAL B 180  ASP B 184  0                                        
SHEET   75  7575 VAL B 203  LYS B 210  0                                        
SHEET   76  7676 ALA B 233  LEU B 238  0                                        
SHEET   77  7777 ALA B 266  GLN B 270  0                                        
SHEET   78  7878 MET B 305  VAL B 308  0                                        
SHEET   79  7979 VAL E  21  PHE E  24  0                                        
SHEET   80  8080 GLU E  62  TYR E  64  0                                        
SHEET   81  8181 VAL E 141  ASN E 144  0                                        
SHEET   82  8282 VAL E 180  ASP E 184  0                                        
SHEET   83  8383 VAL E 203  LYS E 210  0                                        
SHEET   84  8484 ALA E 233  LEU E 238  0                                        
SHEET   85  8585 ALA E 266  GLN E 270  0                                        
SHEET   86  8686 MET E 305  VAL E 308  0                                        
SHEET   87  8787 THR K  89  TYR K  91  0                                        
SHEET   88  8888 ILE K 138  ILE K 143  0                                        
SHEET   89  8989 ASP K 225  LEU K 233  0                                        
SHEET   90  9090 SER K 264  LYS K 273  0                                        
SHEET   91  9191 TYR D 755  ARG D 757  0                                        
SHEET   92  9292 TRP D 782  GLY D 784  0                                        
SHEET   93  9393 LEU D 975  ASP D 978  0                                        
SHEET   94  9494 ILE D1135  ALA D1140  0                                        
SHEET   95  9595 MET D1300  ASP D1306  0                                        
SHEET   96  9696 HIS D1311  ILE D1317  0                                        
ATOM      1  N   TYR h 118     216.415 205.840 125.836  1.00 96.16           N  
ATOM      2  CA  TYR h 118     216.851 205.872 124.439  1.00 96.16           C  
ATOM      3  C   TYR h 118     217.969 204.865 124.165  1.00 96.16           C  
ATOM      4  CB  TYR h 118     217.281 207.291 124.040  1.00 96.16           C  
ATOM      5  O   TYR h 118     217.876 204.116 123.195  1.00 96.16           O  
ATOM      6  CG  TYR h 118     216.144 208.293 123.933  1.00 96.16           C  
ATOM      7  CD1 TYR h 118     215.024 208.004 123.125  1.00 96.16           C  
ATOM      8  CD2 TYR h 118     216.220 209.528 124.605  1.00 96.16           C  
ATOM      9  CE1 TYR h 118     213.971 208.932 123.015  1.00 96.16           C  
ATOM     10  CE2 TYR h 118     215.170 210.458 124.497  1.00 96.16           C  
ATOM     11  OH  TYR h 118     213.030 211.061 123.608  1.00 96.16           O  
ATOM     12  CZ  TYR h 118     214.042 210.160 123.707  1.00 96.16           C  
ATOM     13  N   SER h 119     218.966 204.764 125.049  1.00 94.88           N  
ATOM     14  CA  SER h 119     220.037 203.770 124.931  1.00 94.88           C  
ATOM     15  C   SER h 119     219.501 202.334 124.995  1.00 94.88           C  
ATOM     16  CB  SER h 119     221.072 204.007 126.032  1.00 94.88           C  
ATOM     17  O   SER h 119     219.897 201.489 124.195  1.00 94.88           O  
ATOM     18  OG  SER h 119     222.190 203.165 125.843  1.00 94.88           O  
ATOM     19  N   SER h 120     218.545 202.056 125.887  1.00 94.37           N  
ATOM     20  CA  SER h 120     217.898 200.745 125.990  1.00 94.37           C  
ATOM     21  C   SER h 120     217.099 200.388 124.730  1.00 94.37           C  
ATOM     22  CB  SER h 120     216.986 200.722 127.220  1.00 94.37           C  
ATOM     23  O   SER h 120     217.192 199.261 124.236  1.00 94.37           O  
ATOM     24  OG  SER h 120     216.422 199.437 127.394  1.00 94.37           O  
ATOM     25  N   ILE h 121     216.359 201.350 124.166  1.00 95.44           N  
ATOM     26  CA  ILE h 121     215.640 201.175 122.896  1.00 95.44           C  
ATOM     27  C   ILE h 121     216.630 200.908 121.758  1.00 95.44           C  
ATOM     28  CB  ILE h 121     214.732 202.397 122.614  1.00 95.44           C  
ATOM     29  O   ILE h 121     216.425 199.976 120.985  1.00 95.44           O  
ATOM     30  CG1 ILE h 121     213.554 202.426 123.616  1.00 95.44           C  
ATOM     31  CG2 ILE h 121     214.187 202.370 121.171  1.00 95.44           C  
ATOM     32  CD1 ILE h 121     212.788 203.756 123.628  1.00 95.44           C  
ATOM     33  N   GLU h 122     217.724 201.666 121.676  1.00 95.10           N  
ATOM     34  CA  GLU h 122     218.754 201.492 120.650  1.00 95.10           C  
ATOM     35  C   GLU h 122     219.430 200.114 120.741  1.00 95.10           C  
ATOM     36  CB  GLU h 122     219.788 202.616 120.781  1.00 95.10           C  
ATOM     37  O   GLU h 122     219.594 199.432 119.729  1.00 95.10           O  
ATOM     38  CG  GLU h 122     220.679 202.703 119.537  1.00 95.10           C  
ATOM     39  CD  GLU h 122     221.911 203.591 119.739  1.00 95.10           C  
ATOM     40  OE1 GLU h 122     222.881 203.359 118.976  1.00 95.10           O  
ATOM     41  OE2 GLU h 122     221.943 204.392 120.695  1.00 95.10           O  
ATOM     42  N   GLN h 123     219.765 199.660 121.953  1.00 94.81           N  
ATOM     43  CA  GLN h 123     220.298 198.315 122.190  1.00 94.81           C  
ATOM     44  C   GLN h 123     219.306 197.228 121.766  1.00 94.81           C  
ATOM     45  CB  GLN h 123     220.632 198.138 123.675  1.00 94.81           C  
ATOM     46  O   GLN h 123     219.703 196.251 121.134  1.00 94.81           O  
ATOM     47  CG  GLN h 123     221.913 198.874 124.090  1.00 94.81           C  
ATOM     48  CD  GLN h 123     222.180 198.767 125.588  1.00 94.81           C  
ATOM     49  NE2 GLN h 123     223.266 199.332 126.066  1.00 94.81           N  
ATOM     50  OE1 GLN h 123     221.442 198.175 126.360  1.00 94.81           O  
ATOM     51  N   LYS h 124     218.013 197.401 122.064  1.00 95.00           N  
ATOM     52  CA  LYS h 124     216.972 196.451 121.656  1.00 95.00           C  
ATOM     53  C   LYS h 124     216.793 196.422 120.138  1.00 95.00           C  
ATOM     54  CB  LYS h 124     215.670 196.770 122.403  1.00 95.00           C  
ATOM     55  O   LYS h 124     216.647 195.340 119.578  1.00 95.00           O  
ATOM     56  CG  LYS h 124     214.654 195.625 122.277  1.00 95.00           C  
ATOM     57  CD  LYS h 124     213.463 195.853 123.213  1.00 95.00           C  
ATOM     58  CE  LYS h 124     212.523 194.644 123.168  1.00 95.00           C  
ATOM     59  NZ  LYS h 124     211.406 194.781 124.136  1.00 95.00           N  
ATOM     60  N   ILE h 125     216.860 197.574 119.468  1.00 94.27           N  
ATOM     61  CA  ILE h 125     216.840 197.661 118.000  1.00 94.27           C  
ATOM     62  C   ILE h 125     218.049 196.929 117.410  1.00 94.27           C  
ATOM     63  CB  ILE h 125     216.767 199.135 117.535  1.00 94.27           C  
ATOM     64  O   ILE h 125     217.867 196.094 116.529  1.00 94.27           O  
ATOM     65  CG1 ILE h 125     215.377 199.724 117.866  1.00 94.27           C  
ATOM     66  CG2 ILE h 125     217.041 199.259 116.022  1.00 94.27           C  
ATOM     67  CD1 ILE h 125     215.311 201.252 117.738  1.00 94.27           C  
ATOM     68  N   LYS h 126     219.260 197.185 117.920  1.00 94.89           N  
ATOM     69  CA  LYS h 126     220.488 196.502 117.479  1.00 94.89           C  
ATOM     70  C   LYS h 126     220.399 194.989 117.669  1.00 94.89           C  
ATOM     71  CB  LYS h 126     221.703 197.075 118.227  1.00 94.89           C  
ATOM     72  O   LYS h 126     220.679 194.248 116.733  1.00 94.89           O  
ATOM     73  CG  LYS h 126     222.140 198.420 117.629  1.00 94.89           C  
ATOM     74  CD  LYS h 126     223.213 199.104 118.489  1.00 94.89           C  
ATOM     75  CE  LYS h 126     223.768 200.310 117.720  1.00 94.89           C  
ATOM     76  NZ  LYS h 126     224.518 201.260 118.579  1.00 94.89           N  
ATOM     77  N   LYS h 127     219.927 194.531 118.832  1.00 94.13           N  
ATOM     78  CA  LYS h 127     219.729 193.104 119.114  1.00 94.13           C  
ATOM     79  C   LYS h 127     218.721 192.462 118.158  1.00 94.13           C  
ATOM     80  CB  LYS h 127     219.321 192.927 120.583  1.00 94.13           C  
ATOM     81  O   LYS h 127     218.983 191.389 117.640  1.00 94.13           O  
ATOM     82  CG  LYS h 127     219.292 191.439 120.951  1.00 94.13           C  
ATOM     83  CD  LYS h 127     218.938 191.216 122.422  1.00 94.13           C  
ATOM     84  CE  LYS h 127     218.932 189.701 122.637  1.00 94.13           C  
ATOM     85  NZ  LYS h 127     218.465 189.309 123.981  1.00 94.13           N  
ATOM     86  N   LEU h 128     217.598 193.127 117.871  1.00 92.94           N  
ATOM     87  CA  LEU h 128     216.607 192.624 116.911  1.00 92.94           C  
ATOM     88  C   LEU h 128     217.141 192.605 115.471  1.00 92.94           C  
ATOM     89  CB  LEU h 128     215.334 193.482 116.994  1.00 92.94           C  
ATOM     90  O   LEU h 128     216.780 191.724 114.696  1.00 92.94           O  
ATOM     91  CG  LEU h 128     214.495 193.255 118.264  1.00 92.94           C  
ATOM     92  CD1 LEU h 128     213.399 194.322 118.336  1.00 92.94           C  
ATOM     93  CD2 LEU h 128     213.823 191.883 118.283  1.00 92.94           C  
ATOM     94  N   GLN h 129     217.996 193.559 115.098  1.00 92.85           N  
ATOM     95  CA  GLN h 129     218.682 193.553 113.803  1.00 92.85           C  
ATOM     96  C   GLN h 129     219.692 192.406 113.702  1.00 92.85           C  
ATOM     97  CB  GLN h 129     219.386 194.898 113.575  1.00 92.85           C  
ATOM     98  O   GLN h 129     219.766 191.762 112.659  1.00 92.85           O  
ATOM     99  CG  GLN h 129     218.399 196.030 113.258  1.00 92.85           C  
ATOM    100  CD  GLN h 129     219.073 197.397 113.197  1.00 92.85           C  
ATOM    101  NE2 GLN h 129     218.413 198.390 112.639  1.00 92.85           N  
ATOM    102  OE1 GLN h 129     220.185 197.625 113.640  1.00 92.85           O  
ATOM    103  N   GLU h 130     220.426 192.123 114.778  1.00 90.65           N  
ATOM    104  CA  GLU h 130     221.340 190.983 114.868  1.00 90.65           C  
ATOM    105  C   GLU h 130     220.585 189.647 114.841  1.00 90.65           C  
ATOM    106  CB  GLU h 130     222.186 191.129 116.140  1.00 90.65           C  
ATOM    107  O   GLU h 130     220.940 188.768 114.063  1.00 90.65           O  
ATOM    108  CG  GLU h 130     223.273 190.051 116.250  1.00 90.65           C  
ATOM    109  CD  GLU h 130     224.131 190.193 117.518  1.00 90.65           C  
ATOM    110  OE1 GLU h 130     225.076 189.387 117.654  1.00 90.65           O  
ATOM    111  OE2 GLU h 130     223.846 191.094 118.344  1.00 90.65           O  
ATOM    112  N   GLU h 131     219.498 189.508 115.605  1.00 90.51           N  
ATOM    113  CA  GLU h 131     218.625 188.326 115.577  1.00 90.51           C  
ATOM    114  C   GLU h 131     218.001 188.122 114.191  1.00 90.51           C  
ATOM    115  CB  GLU h 131     217.514 188.454 116.636  1.00 90.51           C  
ATOM    116  O   GLU h 131     217.948 186.995 113.697  1.00 90.51           O  
ATOM    117  CG  GLU h 131     218.008 188.199 118.072  1.00 90.51           C  
ATOM    118  CD  GLU h 131     216.924 188.402 119.150  1.00 90.51           C  
ATOM    119  OE1 GLU h 131     217.263 188.265 120.355  1.00 90.51           O  
ATOM    120  OE2 GLU h 131     215.767 188.731 118.808  1.00 90.51           O  
ATOM    121  N   ARG h 132     217.587 189.205 113.519  1.00 89.13           N  
ATOM    122  CA  ARG h 132     217.118 189.153 112.128  1.00 89.13           C  
ATOM    123  C   ARG h 132     218.227 188.696 111.182  1.00 89.13           C  
ATOM    124  CB  ARG h 132     216.545 190.514 111.714  1.00 89.13           C  
ATOM    125  O   ARG h 132     217.976 187.822 110.363  1.00 89.13           O  
ATOM    126  CG  ARG h 132     216.046 190.487 110.265  1.00 89.13           C  
ATOM    127  CD  ARG h 132     215.540 191.864 109.846  1.00 89.13           C  
ATOM    128  NE  ARG h 132     215.203 191.853 108.417  1.00 89.13           N  
ATOM    129  NH1 ARG h 132     214.486 194.025 108.254  1.00 89.13           N  
ATOM    130  NH2 ARG h 132     214.438 192.691 106.457  1.00 89.13           N  
ATOM    131  CZ  ARG h 132     214.710 192.855 107.717  1.00 89.13           C  
ATOM    132  N   LEU h 133     219.435 189.247 111.300  1.00 86.06           N  
ATOM    133  CA  LEU h 133     220.579 188.840 110.483  1.00 86.06           C  
ATOM    134  C   LEU h 133     220.921 187.365 110.717  1.00 86.06           C  
ATOM    135  CB  LEU h 133     221.777 189.749 110.806  1.00 86.06           C  
ATOM    136  O   LEU h 133     221.173 186.634 109.764  1.00 86.06           O  
ATOM    137  CG  LEU h 133     223.047 189.429 109.993  1.00 86.06           C  
ATOM    138  CD1 LEU h 133     222.862 189.733 108.505  1.00 86.06           C  
ATOM    139  CD2 LEU h 133     224.216 190.263 110.516  1.00 86.06           C  
ATOM    140  N   LEU h 134     220.889 186.907 111.968  1.00 85.60           N  
ATOM    141  CA  LEU h 134     221.128 185.515 112.322  1.00 85.60           C  
ATOM    142  C   LEU h 134     220.049 184.596 111.740  1.00 85.60           C  
ATOM    143  CB  LEU h 134     221.207 185.407 113.855  1.00 85.60           C  
ATOM    144  O   LEU h 134     220.376 183.529 111.225  1.00 85.60           O  
ATOM    145  CG  LEU h 134     221.639 184.021 114.360  1.00 85.60           C  
ATOM    146  CD1 LEU h 134     223.070 183.676 113.935  1.00 85.60           C  
ATOM    147  CD2 LEU h 134     221.570 183.989 115.886  1.00 85.60           C  
ATOM    148  N   MET h 135     218.783 185.021 111.765  1.00 80.27           N  
ATOM    149  CA  MET h 135     217.679 184.307 111.122  1.00 80.27           C  
ATOM    150  C   MET h 135     217.847 184.266 109.599  1.00 80.27           C  
ATOM    151  CB  MET h 135     216.349 184.962 111.520  1.00 80.27           C  
ATOM    152  O   MET h 135     217.639 183.216 108.996  1.00 80.27           O  
ATOM    153  CG  MET h 135     215.146 184.166 111.000  1.00 80.27           C  
ATOM    154  SD  MET h 135     213.527 184.851 111.451  1.00 80.27           S  
ATOM    155  CE  MET h 135     213.533 186.360 110.445  1.00 80.27           C  
ATOM    156  N   ASP h 136     218.274 185.362 108.974  1.00 82.26           N  
ATOM    157  CA  ASP h 136     218.554 185.414 107.536  1.00 82.26           C  
ATOM    158  C   ASP h 136     219.725 184.478 107.175  1.00 82.26           C  
ATOM    159  CB  ASP h 136     218.797 186.872 107.088  1.00 82.26           C  
ATOM    160  O   ASP h 136     219.617 183.690 106.235  1.00 82.26           O  
ATOM    161  CG  ASP h 136     217.530 187.754 107.084  1.00 82.26           C  
ATOM    162  OD1 ASP h 136     216.408 187.195 107.051  1.00 82.26           O  
ATOM    163  OD2 ASP h 136     217.670 189.002 107.052  1.00 82.26           O  
ATOM    164  N   VAL h 137     220.802 184.463 107.969  1.00 78.21           N  
ATOM    165  CA  VAL h 137     221.927 183.522 107.817  1.00 78.21           C  
ATOM    166  C   VAL h 137     221.464 182.074 108.006  1.00 78.21           C  
ATOM    167  CB  VAL h 137     223.078 183.878 108.783  1.00 78.21           C  
ATOM    168  O   VAL h 137     221.813 181.213 107.196  1.00 78.21           O  
ATOM    169  CG1 VAL h 137     224.186 182.814 108.803  1.00 78.21           C  
ATOM    170  CG2 VAL h 137     223.755 185.194 108.377  1.00 78.21           C  
ATOM    171  N   ALA h 138     220.649 181.787 109.021  1.00 74.28           N  
ATOM    172  CA  ALA h 138     220.094 180.455 109.262  1.00 74.28           C  
ATOM    173  C   ALA h 138     219.157 180.006 108.130  1.00 74.28           C  
ATOM    174  CB  ALA h 138     219.378 180.459 110.616  1.00 74.28           C  
ATOM    175  O   ALA h 138     219.187 178.842 107.725  1.00 74.28           O  
ATOM    176  N   ASN h 139     218.378 180.922 107.555  1.00 74.13           N  
ATOM    177  CA  ASN h 139     217.545 180.649 106.390  1.00 74.13           C  
ATOM    178  C   ASN h 139     218.403 180.349 105.154  1.00 74.13           C  
ATOM    179  CB  ASN h 139     216.575 181.822 106.172  1.00 74.13           C  
ATOM    180  O   ASN h 139     218.127 179.376 104.460  1.00 74.13           O  
ATOM    181  CG  ASN h 139     215.423 181.831 107.165  1.00 74.13           C  
ATOM    182  ND2 ASN h 139     214.776 182.958 107.342  1.00 74.13           N  
ATOM    183  OD1 ASN h 139     215.052 180.828 107.750  1.00 74.13           O  
ATOM    184  N   VAL h 140     219.496 181.084 104.915  1.00 64.56           N  
ATOM    185  CA  VAL h 140     220.452 180.775 103.830  1.00 64.56           C  
ATOM    186  C   VAL h 140     221.063 179.378 104.001  1.00 64.56           C  
ATOM    187  CB  VAL h 140     221.544 181.862 103.729  1.00 64.56           C  
ATOM    188  O   VAL h 140     221.146 178.624 103.031  1.00 64.56           O  
ATOM    189  CG1 VAL h 140     222.658 181.492 102.740  1.00 64.56           C  
ATOM    190  CG2 VAL h 140     220.949 183.187 103.238  1.00 64.56           C  
ATOM    191  N   HIS h 141     221.403 178.980 105.231  1.00 59.12           N  
ATOM    192  CA  HIS h 141     221.873 177.618 105.515  1.00 59.12           C  
ATOM    193  C   HIS h 141     220.761 176.571 105.341  1.00 59.12           C  
ATOM    194  CB  HIS h 141     222.485 177.552 106.920  1.00 59.12           C  
ATOM    195  O   HIS h 141     221.027 175.460 104.884  1.00 59.12           O  
ATOM    196  CG  HIS h 141     223.821 178.243 107.008  1.00 59.12           C  
ATOM    197  CD2 HIS h 141     225.048 177.647 107.128  1.00 59.12           C  
ATOM    198  ND1 HIS h 141     224.043 179.598 106.949  1.00 59.12           N  
ATOM    199  CE1 HIS h 141     225.363 179.816 107.030  1.00 59.12           C  
ATOM    200  NE2 HIS h 141     226.019 178.653 107.140  1.00 59.12           N  
ATOM    201  N   SER h 142     219.508 176.938 105.626  1.00 59.00           N  
ATOM    202  CA  SER h 142     218.342 176.073 105.414  1.00 59.00           C  
ATOM    203  C   SER h 142     218.084 175.825 103.926  1.00 59.00           C  
ATOM    204  CB  SER h 142     217.098 176.661 106.087  1.00 59.00           C  
ATOM    205  O   SER h 142     217.777 174.700 103.541  1.00 59.00           O  
ATOM    206  OG  SER h 142     217.326 176.843 107.473  1.00 59.00           O  
ATOM    207  N   TYR h 143     218.290 176.820 103.057  1.00 55.49           N  
ATOM    208  CA  TYR h 143     218.226 176.612 101.607  1.00 55.49           C  
ATOM    209  C   TYR h 143     219.443 175.843 101.062  1.00 55.49           C  
ATOM    210  CB  TYR h 143     218.013 177.951 100.889  1.00 55.49           C  
ATOM    211  O   TYR h 143     219.294 175.078 100.109  1.00 55.49           O  
ATOM    212  CG  TYR h 143     216.668 178.595 101.187  1.00 55.49           C  
ATOM    213  CD1 TYR h 143     215.480 178.013 100.702  1.00 55.49           C  
ATOM    214  CD2 TYR h 143     216.599 179.772 101.956  1.00 55.49           C  
ATOM    215  CE1 TYR h 143     214.232 178.587 101.016  1.00 55.49           C  
ATOM    216  CE2 TYR h 143     215.355 180.334 102.296  1.00 55.49           C  
ATOM    217  OH  TYR h 143     212.961 180.279 102.142  1.00 55.49           O  
ATOM    218  CZ  TYR h 143     214.167 179.739 101.826  1.00 55.49           C  
ATOM    219  N   ALA h 144     220.624 175.973 101.681  1.00 57.04           N  
ATOM    220  CA  ALA h 144     221.837 175.259 101.267  1.00 57.04           C  
ATOM    221  C   ALA h 144     221.844 173.765 101.651  1.00 57.04           C  
ATOM    222  CB  ALA h 144     223.052 175.996 101.841  1.00 57.04           C  
ATOM    223  O   ALA h 144     222.417 172.952 100.929  1.00 57.04           O  
ATOM    224  N   MET h 145     221.183 173.375 102.747  1.00 56.32           N  
ATOM    225  CA  MET h 145     221.152 171.978 103.218  1.00 56.32           C  
ATOM    226  C   MET h 145     220.013 171.127 102.635  1.00 56.32           C  
ATOM    227  CB  MET h 145     221.178 171.948 104.755  1.00 56.32           C  
ATOM    228  O   MET h 145     220.000 169.910 102.816  1.00 56.32           O  
ATOM    229  CG  MET h 145     222.592 172.239 105.272  1.00 56.32           C  
ATOM    230  SD  MET h 145     223.795 170.934 104.870  1.00 56.32           S  
ATOM    231  CE  MET h 145     225.229 171.945 104.423  1.00 56.32           C  
ATOM    232  N   ASN h 146     219.091 171.719 101.871  1.00 49.30           N  
ATOM    233  CA  ASN h 146     217.935 171.003 101.322  1.00 49.30           C  
ATOM    234  C   ASN h 146     218.194 170.248  99.999  1.00 49.30           C  
ATOM    235  CB  ASN h 146     216.730 171.962 101.278  1.00 49.30           C  
ATOM    236  O   ASN h 146     217.274 169.629  99.472  1.00 49.30           O  
ATOM    237  CG  ASN h 146     216.079 172.147 102.642  1.00 49.30           C  
ATOM    238  ND2 ASN h 146     215.320 173.201 102.822  1.00 49.30           N  
ATOM    239  OD1 ASN h 146     216.194 171.339 103.548  1.00 49.30           O  
ATOM    240  N   TYR h 147     219.430 170.219  99.483  1.00 54.92           N  
ATOM    241  CA  TYR h 147     219.775 169.504  98.238  1.00 54.92           C  
ATOM    242  C   TYR h 147     220.466 168.143  98.431  1.00 54.92           C  
ATOM    243  CB  TYR h 147     220.559 170.431  97.300  1.00 54.92           C  
ATOM    244  O   TYR h 147     220.863 167.509  97.456  1.00 54.92           O  
ATOM    245  CG  TYR h 147     219.689 171.511  96.692  1.00 54.92           C  
ATOM    246  CD1 TYR h 147     218.846 171.198  95.607  1.00 54.92           C  
ATOM    247  CD2 TYR h 147     219.703 172.812  97.225  1.00 54.92           C  
ATOM    248  CE1 TYR h 147     218.021 172.192  95.048  1.00 54.92           C  
ATOM    249  CE2 TYR h 147     218.880 173.809  96.668  1.00 54.92           C  
ATOM    250  OH  TYR h 147     217.245 174.457  95.032  1.00 54.92           O  
ATOM    251  CZ  TYR h 147     218.040 173.500  95.577  1.00 54.92           C  
TER     252      TYR h 147                                                      
ATOM    253  N   HIS g 161     186.077 141.111 105.817  1.00 35.92           N  
ATOM    254  CA  HIS g 161     185.713 140.906 104.419  1.00 35.92           C  
ATOM    255  C   HIS g 161     185.978 142.160 103.591  1.00 35.92           C  
ATOM    256  CB  HIS g 161     184.243 140.502 104.302  1.00 35.92           C  
ATOM    257  O   HIS g 161     185.406 143.218 103.859  1.00 35.92           O  
ATOM    258  CG  HIS g 161     184.009 139.035 104.473  1.00 35.92           C  
ATOM    259  CD2 HIS g 161     183.124 138.359 105.242  1.00 35.92           C  
ATOM    260  ND1 HIS g 161     184.742 138.081 103.800  1.00 35.92           N  
ATOM    261  CE1 HIS g 161     184.316 136.878 104.150  1.00 35.92           C  
ATOM    262  NE2 HIS g 161     183.335 137.019 105.025  1.00 35.92           N  
ATOM    263  N   THR g 162     187.275 142.506 103.207  1.00 40.26           N  
ATOM    264  CA  THR g 162     187.791 142.895 101.900  1.00 40.26           C  
ATOM    265  C   THR g 162     189.260 143.296 101.995  1.00 40.26           C  
ATOM    266  CB  THR g 162     186.976 144.056 101.302  1.00 40.26           C  
ATOM    267  O   THR g 162     189.635 144.103 102.847  1.00 40.26           O  
ATOM    268  CG2 THR g 162     185.854 143.539 100.408  1.00 40.26           C  
ATOM    269  OG1 THR g 162     186.407 144.830 102.366  1.00 40.26           O  
ATOM    270  N   ALA g 163     190.176 142.363 101.731  1.00 32.54           N  
ATOM    271  CA  ALA g 163     191.598 142.343 101.390  1.00 32.54           C  
ATOM    272  C   ALA g 163     191.991 143.592 100.608  1.00 32.54           C  
ATOM    273  CB  ALA g 163     191.934 141.088 100.589  1.00 32.54           C  
ATOM    274  O   ALA g 163     191.311 143.972  99.650  1.00 32.54           O  
ATOM    275  N   PRO g 164     192.985 144.486 101.095  1.00 40.30           N  
ATOM    276  CA  PRO g 164     193.439 145.593 100.250  1.00 40.30           C  
ATOM    277  C   PRO g 164     194.387 145.140  99.142  1.00 40.30           C  
ATOM    278  CB  PRO g 164     194.153 146.520 101.236  1.00 40.30           C  
ATOM    279  O   PRO g 164     195.079 144.129  99.291  1.00 40.30           O  
ATOM    280  CG  PRO g 164     194.597 145.625 102.347  1.00 40.30           C  
ATOM    281  CD  PRO g 164     194.136 144.227 102.049  1.00 40.30           C  
ATOM    282  N   PRO g 165     194.157 145.792  97.889  1.00 40.96           N  
ATOM    283  CA  PRO g 165     194.834 145.615  96.601  1.00 40.96           C  
ATOM    284  C   PRO g 165     196.300 146.042  96.642  1.00 40.96           C  
ATOM    285  CB  PRO g 165     194.031 146.509  95.654  1.00 40.96           C  
ATOM    286  O   PRO g 165     196.682 146.870  97.474  1.00 40.96           O  
ATOM    287  CG  PRO g 165     193.521 147.618  96.517  1.00 40.96           C  
ATOM    288  CD  PRO g 165     193.934 147.348  97.935  1.00 40.96           C  
ATOM    289  N   ALA g 166     197.263 145.166  96.400  1.00 37.26           N  
ATOM    290  CA  ALA g 166     198.609 145.072  95.842  1.00 37.26           C  
ATOM    291  C   ALA g 166     199.023 146.383  95.182  1.00 37.26           C  
ATOM    292  CB  ALA g 166     198.690 143.924  94.838  1.00 37.26           C  
ATOM    293  O   ALA g 166     198.356 146.858  94.259  1.00 37.26           O  
ATOM    294  N   LEU g 167     199.541 147.464  95.962  1.00 43.04           N  
ATOM    295  CA  LEU g 167     200.185 148.745  95.696  1.00 43.04           C  
ATOM    296  C   LEU g 167     201.425 148.560  94.828  1.00 43.04           C  
ATOM    297  CB  LEU g 167     200.564 149.438  97.008  1.00 43.04           C  
ATOM    298  O   LEU g 167     202.315 147.777  95.169  1.00 43.04           O  
ATOM    299  CG  LEU g 167     199.429 150.134  97.759  1.00 43.04           C  
ATOM    300  CD1 LEU g 167     199.848 150.431  99.196  1.00 43.04           C  
ATOM    301  CD2 LEU g 167     199.018 151.414  97.042  1.00 43.04           C  
ATOM    302  N   VAL g 168     201.342 148.568  93.509  1.00 48.26           N  
ATOM    303  CA  VAL g 168     202.199 148.927  92.384  1.00 48.26           C  
ATOM    304  C   VAL g 168     203.248 149.941  92.835  1.00 48.26           C  
ATOM    305  CB  VAL g 168     201.378 149.500  91.205  1.00 48.26           C  
ATOM    306  O   VAL g 168     202.914 150.965  93.435  1.00 48.26           O  
ATOM    307  CG1 VAL g 168     202.291 149.856  90.034  1.00 48.26           C  
ATOM    308  CG2 VAL g 168     200.304 148.503  90.770  1.00 48.26           C  
ATOM    309  N   MET g 169     204.445 149.540  93.301  1.00 45.95           N  
ATOM    310  CA  MET g 169     205.669 150.295  93.548  1.00 45.95           C  
ATOM    311  C   MET g 169     205.915 151.309  92.434  1.00 45.95           C  
ATOM    312  CB  MET g 169     206.868 149.353  93.670  1.00 45.95           C  
ATOM    313  O   MET g 169     205.783 150.985  91.253  1.00 45.95           O  
ATOM    314  CG  MET g 169     206.858 148.510  94.935  1.00 45.95           C  
ATOM    315  SD  MET g 169     207.923 149.213  96.255  1.00 45.95           S  
ATOM    316  CE  MET g 169     208.111 150.912  95.645  1.00 45.95           C  
ATOM    317  N   PRO g 170     205.820 152.638  92.780  1.00 54.84           N  
ATOM    318  CA  PRO g 170     206.093 153.711  91.822  1.00 54.84           C  
ATOM    319  C   PRO g 170     207.439 153.549  91.120  1.00 54.84           C  
ATOM    320  CB  PRO g 170     206.079 154.972  92.690  1.00 54.84           C  
ATOM    321  O   PRO g 170     208.385 153.020  91.709  1.00 54.84           O  
ATOM    322  CG  PRO g 170     205.990 154.467  94.094  1.00 54.84           C  
ATOM    323  CD  PRO g 170     205.899 152.969  94.058  1.00 54.84           C  
ATOM    324  N   SER g 171     207.574 153.445  89.776  1.00 57.94           N  
ATOM    325  CA  SER g 171     208.734 153.462  88.892  1.00 57.94           C  
ATOM    326  C   SER g 171     209.721 154.550  89.298  1.00 57.94           C  
ATOM    327  CB  SER g 171     208.300 153.672  87.440  1.00 57.94           C  
ATOM    328  O   SER g 171     209.330 155.568  89.876  1.00 57.94           O  
ATOM    329  OG  SER g 171     208.624 154.981  87.003  1.00 57.94           O  
ATOM    330  N   PRO g 172     211.023 154.259  89.479  1.00 61.41           N  
ATOM    331  CA  PRO g 172     212.138 155.160  89.789  1.00 61.41           C  
ATOM    332  C   PRO g 172     211.984 156.532  89.136  1.00 61.41           C  
ATOM    333  CB  PRO g 172     213.354 154.421  89.227  1.00 61.41           C  
ATOM    334  O   PRO g 172     212.423 157.539  89.697  1.00 61.41           O  
ATOM    335  CG  PRO g 172     212.947 152.984  89.191  1.00 61.41           C  
ATOM    336  CD  PRO g 172     211.465 152.915  88.956  1.00 61.41           C  
ATOM    337  N   ILE g 173     211.289 156.664  87.993  1.00 69.23           N  
ATOM    338  CA  ILE g 173     211.006 157.912  87.292  1.00 69.23           C  
ATOM    339  C   ILE g 173     209.866 158.649  87.992  1.00 69.23           C  
ATOM    340  CB  ILE g 173     210.651 157.659  85.810  1.00 69.23           C  
ATOM    341  O   ILE g 173     209.903 159.874  88.131  1.00 69.23           O  
ATOM    342  CG1 ILE g 173     211.852 157.062  85.067  1.00 69.23           C  
ATOM    343  CG2 ILE g 173     210.182 158.955  85.140  1.00 69.23           C  
ATOM    344  CD1 ILE g 173     211.518 156.520  83.684  1.00 69.23           C  
ATOM    345  N   GLU g 174     208.858 157.950  88.533  1.00 66.77           N  
ATOM    346  CA  GLU g 174     207.713 158.475  89.270  1.00 66.77           C  
ATOM    347  C   GLU g 174     208.118 158.933  90.667  1.00 66.77           C  
ATOM    348  CB  GLU g 174     206.604 157.424  89.361  1.00 66.77           C  
ATOM    349  O   GLU g 174     207.604 159.933  91.173  1.00 66.77           O  
ATOM    350  CG  GLU g 174     205.859 157.201  88.053  1.00 66.77           C  
ATOM    351  CD  GLU g 174     204.792 156.121  88.149  1.00 66.77           C  
ATOM    352  OE1 GLU g 174     204.061 155.901  87.155  1.00 66.77           O  
ATOM    353  OE2 GLU g 174     204.686 155.490  89.224  1.00 66.77           O  
ATOM    354  N   MET g 175     209.175 158.304  91.323  1.00 66.99           N  
ATOM    355  CA  MET g 175     209.754 158.656  92.617  1.00 66.99           C  
ATOM    356  C   MET g 175     210.613 159.912  92.505  1.00 66.99           C  
ATOM    357  CB  MET g 175     210.589 157.498  93.166  1.00 66.99           C  
ATOM    358  O   MET g 175     210.610 160.751  93.407  1.00 66.99           O  
ATOM    359  CG  MET g 175     209.758 156.356  93.728  1.00 66.99           C  
ATOM    360  SD  MET g 175     210.658 155.395  95.007  1.00 66.99           S  
ATOM    361  CE  MET g 175     211.950 154.634  93.986  1.00 66.99           C  
ATOM    362  N   GLU g 176     211.321 160.079  91.339  1.00 71.59           N  
ATOM    363  CA  GLU g 176     212.136 161.255  91.043  1.00 71.59           C  
ATOM    364  C   GLU g 176     211.265 162.455  90.688  1.00 71.59           C  
ATOM    365  CB  GLU g 176     213.114 160.958  89.905  1.00 71.59           C  
ATOM    366  O   GLU g 176     211.574 163.587  91.066  1.00 71.59           O  
ATOM    367  CG  GLU g 176     214.099 162.084  89.629  1.00 71.59           C  
ATOM    368  CD  GLU g 176     214.977 162.420  90.825  1.00 71.59           C  
ATOM    369  OE1 GLU g 176     215.452 163.573  90.926  1.00 71.59           O  
ATOM    370  OE2 GLU g 176     215.191 161.520  91.669  1.00 71.59           O  
ATOM    371  N   GLU g 177     210.142 162.248  90.021  1.00 77.45           N  
ATOM    372  CA  GLU g 177     209.163 163.281  89.690  1.00 77.45           C  
ATOM    373  C   GLU g 177     208.437 163.774  90.940  1.00 77.45           C  
ATOM    374  CB  GLU g 177     208.153 162.755  88.668  1.00 77.45           C  
ATOM    375  O   GLU g 177     208.168 164.969  91.073  1.00 77.45           O  
ATOM    376  CG  GLU g 177     208.690 162.698  87.246  1.00 77.45           C  
ATOM    377  CD  GLU g 177     207.693 162.126  86.250  1.00 77.45           C  
ATOM    378  OE1 GLU g 177     208.013 162.059  85.041  1.00 77.45           O  
ATOM    379  OE2 GLU g 177     206.583 161.743  86.682  1.00 77.45           O  
ATOM    380  N   GLN g 178     208.063 162.871  91.859  1.00 76.34           N  
ATOM    381  CA  GLN g 178     207.471 163.165  93.159  1.00 76.34           C  
ATOM    382  C   GLN g 178     208.457 163.906  94.059  1.00 76.34           C  
ATOM    383  CB  GLN g 178     207.001 161.879  93.841  1.00 76.34           C  
ATOM    384  O   GLN g 178     208.073 164.822  94.788  1.00 76.34           O  
ATOM    385  CG  GLN g 178     205.663 161.365  93.327  1.00 76.34           C  
ATOM    386  CD  GLN g 178     205.194 160.119  94.056  1.00 76.34           C  
ATOM    387  NE2 GLN g 178     204.013 159.630  93.694  1.00 76.34           N  
ATOM    388  OE1 GLN g 178     205.888 159.602  94.938  1.00 76.34           O  
ATOM    389  N   ARG g 179     209.741 163.628  93.976  1.00 77.00           N  
ATOM    390  CA  ARG g 179     210.815 164.305  94.697  1.00 77.00           C  
ATOM    391  C   ARG g 179     211.023 165.718  94.166  1.00 77.00           C  
ATOM    392  CB  ARG g 179     212.116 163.508  94.595  1.00 77.00           C  
ATOM    393  O   ARG g 179     211.177 166.662  94.943  1.00 77.00           O  
ATOM    394  CG  ARG g 179     213.244 164.058  95.454  1.00 77.00           C  
ATOM    395  CD  ARG g 179     214.570 163.377  95.148  1.00 77.00           C  
ATOM    396  NE  ARG g 179     215.153 163.867  93.903  1.00 77.00           N  
ATOM    397  NH1 ARG g 179     217.133 162.699  94.127  1.00 77.00           N  
ATOM    398  NH2 ARG g 179     216.789 164.038  92.300  1.00 77.00           N  
ATOM    399  CZ  ARG g 179     216.357 163.534  93.446  1.00 77.00           C  
ATOM    400  N   MET g 180     211.040 165.848  92.814  1.00 78.56           N  
ATOM    401  CA  MET g 180     211.218 167.143  92.163  1.00 78.56           C  
ATOM    402  C   MET g 180     210.019 168.050  92.422  1.00 78.56           C  
ATOM    403  CB  MET g 180     211.424 166.964  90.659  1.00 78.56           C  
ATOM    404  O   MET g 180     210.175 169.261  92.592  1.00 78.56           O  
ATOM    405  CG  MET g 180     212.785 166.398  90.290  1.00 78.56           C  
ATOM    406  SD  MET g 180     214.168 167.407  90.951  1.00 78.56           S  
ATOM    407  CE  MET g 180     214.010 168.887  89.914  1.00 78.56           C  
ATOM    408  N   THR g 181     208.792 167.494  92.399  1.00 82.67           N  
ATOM    409  CA  THR g 181     207.563 168.212  92.715  1.00 82.67           C  
ATOM    410  C   THR g 181     207.542 168.632  94.182  1.00 82.67           C  
ATOM    411  CB  THR g 181     206.320 167.357  92.406  1.00 82.67           C  
ATOM    412  O   THR g 181     207.126 169.744  94.509  1.00 82.67           O  
ATOM    413  CG2 THR g 181     205.040 168.174  92.555  1.00 82.67           C  
ATOM    414  OG1 THR g 181     206.407 166.866  91.063  1.00 82.67           O  
ATOM    415  N   ALA g 182     208.009 167.738  95.119  1.00 80.15           N  
ATOM    416  CA  ALA g 182     208.144 168.011  96.548  1.00 80.15           C  
ATOM    417  C   ALA g 182     209.185 169.099  96.800  1.00 80.15           C  
ATOM    418  CB  ALA g 182     208.516 166.737  97.302  1.00 80.15           C  
ATOM    419  O   ALA g 182     208.981 169.977  97.641  1.00 80.15           O  
ATOM    420  N   LEU g 183     210.225 169.112  96.063  1.00 80.85           N  
ATOM    421  CA  LEU g 183     211.287 170.107  96.153  1.00 80.85           C  
ATOM    422  C   LEU g 183     210.804 171.464  95.654  1.00 80.85           C  
ATOM    423  CB  LEU g 183     212.511 169.660  95.348  1.00 80.85           C  
ATOM    424  O   LEU g 183     211.127 172.498  96.242  1.00 80.85           O  
ATOM    425  CG  LEU g 183     213.757 170.540  95.464  1.00 80.85           C  
ATOM    426  CD1 LEU g 183     214.236 170.594  96.910  1.00 80.85           C  
ATOM    427  CD2 LEU g 183     214.863 170.025  94.549  1.00 80.85           C  
ATOM    428  N   LYS g 184     210.098 171.512  94.562  1.00 82.31           N  
ATOM    429  CA  LYS g 184     209.518 172.740  94.027  1.00 82.31           C  
ATOM    430  C   LYS g 184     208.523 173.352  95.007  1.00 82.31           C  
ATOM    431  CB  LYS g 184     208.835 172.472  92.686  1.00 82.31           C  
ATOM    432  O   LYS g 184     208.512 174.568  95.212  1.00 82.31           O  
ATOM    433  CG  LYS g 184     208.411 173.731  91.943  1.00 82.31           C  
ATOM    434  CD  LYS g 184     207.786 173.401  90.594  1.00 82.31           C  
ATOM    435  CE  LYS g 184     207.304 174.656  89.878  1.00 82.31           C  
ATOM    436  NZ  LYS g 184     206.702 174.338  88.550  1.00 82.31           N  
ATOM    437  N   GLU g 185     207.651 172.516  95.608  1.00 84.32           N  
ATOM    438  CA  GLU g 185     206.645 172.946  96.574  1.00 84.32           C  
ATOM    439  C   GLU g 185     207.296 173.478  97.849  1.00 84.32           C  
ATOM    440  CB  GLU g 185     205.694 171.796  96.909  1.00 84.32           C  
ATOM    441  O   GLU g 185     206.846 174.478  98.411  1.00 84.32           O  
ATOM    442  CG  GLU g 185     204.739 171.438  95.781  1.00 84.32           C  
ATOM    443  CD  GLU g 185     203.811 170.283  96.123  1.00 84.32           C  
ATOM    444  OE1 GLU g 185     202.978 169.900  95.268  1.00 84.32           O  
ATOM    445  OE2 GLU g 185     203.917 169.757  97.253  1.00 84.32           O  
ATOM    446  N   ILE g 186     208.354 172.816  98.339  1.00 84.40           N  
ATOM    447  CA  ILE g 186     209.065 173.233  99.543  1.00 84.40           C  
ATOM    448  C   ILE g 186     209.852 174.510  99.261  1.00 84.40           C  
ATOM    449  CB  ILE g 186     210.010 172.122 100.054  1.00 84.40           C  
ATOM    450  O   ILE g 186     210.000 175.363 100.140  1.00 84.40           O  
ATOM    451  CG1 ILE g 186     210.452 172.418 101.491  1.00 84.40           C  
ATOM    452  CG2 ILE g 186     211.220 171.975  99.128  1.00 84.40           C  
ATOM    453  CD1 ILE g 186     209.325 172.350 102.513  1.00 84.40           C  
ATOM    454  N   THR g 187     210.463 174.679  98.082  1.00 82.16           N  
ATOM    455  CA  THR g 187     211.160 175.891  97.667  1.00 82.16           C  
ATOM    456  C   THR g 187     210.203 177.079  97.634  1.00 82.16           C  
ATOM    457  CB  THR g 187     211.813 175.716  96.283  1.00 82.16           C  
ATOM    458  O   THR g 187     210.572 178.193  98.015  1.00 82.16           O  
ATOM    459  CG2 THR g 187     212.674 176.922  95.924  1.00 82.16           C  
ATOM    460  OG1 THR g 187     212.636 174.543  96.296  1.00 82.16           O  
ATOM    461  N   ASP g 188     208.990 176.895  97.091  1.00 84.51           N  
ATOM    462  CA  ASP g 188     207.952 177.920  97.088  1.00 84.51           C  
ATOM    463  C   ASP g 188     207.562 178.314  98.511  1.00 84.51           C  
ATOM    464  CB  ASP g 188     206.721 177.433  96.321  1.00 84.51           C  
ATOM    465  O   ASP g 188     207.364 179.494  98.803  1.00 84.51           O  
ATOM    466  CG  ASP g 188     206.933 177.399  94.818  1.00 84.51           C  
ATOM    467  OD1 ASP g 188     207.922 177.987  94.329  1.00 84.51           O  
ATOM    468  OD2 ASP g 188     206.105 176.781  94.116  1.00 84.51           O  
ATOM    469  N   ILE g 189     207.420 177.310  99.394  1.00 86.68           N  
ATOM    470  CA  ILE g 189     207.115 177.529 100.803  1.00 86.68           C  
ATOM    471  C   ILE g 189     208.261 178.290 101.467  1.00 86.68           C  
ATOM    472  CB  ILE g 189     206.859 176.197 101.541  1.00 86.68           C  
ATOM    473  O   ILE g 189     208.030 179.206 102.259  1.00 86.68           O  
ATOM    474  CG1 ILE g 189     205.571 175.542 101.029  1.00 86.68           C  
ATOM    475  CG2 ILE g 189     206.795 176.420 103.054  1.00 86.68           C  
ATOM    476  CD1 ILE g 189     205.342 174.131 101.553  1.00 86.68           C  
ATOM    477  N   GLU g 190     209.490 178.018 101.126  1.00 84.16           N  
ATOM    478  CA  GLU g 190     210.682 178.668 101.664  1.00 84.16           C  
ATOM    479  C   GLU g 190     210.757 180.130 101.230  1.00 84.16           C  
ATOM    480  CB  GLU g 190     211.945 177.923 101.226  1.00 84.16           C  
ATOM    481  O   GLU g 190     211.218 180.984 101.989  1.00 84.16           O  
ATOM    482  CG  GLU g 190     212.166 176.605 101.954  1.00 84.16           C  
ATOM    483  CD  GLU g 190     213.372 175.833 101.444  1.00 84.16           C  
ATOM    484  OE1 GLU g 190     213.873 174.942 102.169  1.00 84.16           O  
ATOM    485  OE2 GLU g 190     213.823 176.122 100.314  1.00 84.16           O  
ATOM    486  N   TYR g 191     210.373 180.316 100.003  1.00 83.97           N  
ATOM    487  CA  TYR g 191     210.288 181.684  99.506  1.00 83.97           C  
ATOM    488  C   TYR g 191     209.263 182.489 100.296  1.00 83.97           C  
ATOM    489  CB  TYR g 191     209.927 181.695  98.017  1.00 83.97           C  
ATOM    490  O   TYR g 191     209.524 183.631 100.681  1.00 83.97           O  
ATOM    491  CG  TYR g 191     209.823 183.081  97.428  1.00 83.97           C  
ATOM    492  CD2 TYR g 191     208.582 183.681  97.227  1.00 83.97           C  
ATOM    493  CD1 TYR g 191     210.963 183.791  97.070  1.00 83.97           C  
ATOM    494  CE2 TYR g 191     208.480 184.957  96.682  1.00 83.97           C  
ATOM    495  CE1 TYR g 191     210.874 185.067  96.524  1.00 83.97           C  
ATOM    496  OH  TYR g 191     209.536 186.905  95.794  1.00 83.97           O  
ATOM    497  CZ  TYR g 191     209.630 185.641  96.334  1.00 83.97           C  
ATOM    498  N   LYS g 192     208.061 181.970 100.496  1.00 86.25           N  
ATOM    499  CA  LYS g 192     207.017 182.601 101.300  1.00 86.25           C  
ATOM    500  C   LYS g 192     207.464 182.766 102.750  1.00 86.25           C  
ATOM    501  CB  LYS g 192     205.726 181.782 101.239  1.00 86.25           C  
ATOM    502  O   LYS g 192     207.150 183.772 103.390  1.00 86.25           O  
ATOM    503  CG  LYS g 192     205.009 181.856  99.899  1.00 86.25           C  
ATOM    504  CD  LYS g 192     203.706 181.069  99.921  1.00 86.25           C  
ATOM    505  CE  LYS g 192     203.023 181.076  98.558  1.00 86.25           C  
ATOM    506  NZ  LYS g 192     201.779 180.253  98.557  1.00 86.25           N  
ATOM    507  N   PHE g 193     208.177 181.733 103.277  1.00 86.01           N  
ATOM    508  CA  PHE g 193     208.759 181.780 104.614  1.00 86.01           C  
ATOM    509  C   PHE g 193     209.799 182.890 104.713  1.00 86.01           C  
ATOM    510  CB  PHE g 193     209.394 180.432 104.972  1.00 86.01           C  
ATOM    511  O   PHE g 193     209.870 183.593 105.723  1.00 86.01           O  
ATOM    512  CG  PHE g 193     210.025 180.404 106.338  1.00 86.01           C  
ATOM    513  CD2 PHE g 193     211.397 180.237 106.483  1.00 86.01           C  
ATOM    514  CD1 PHE g 193     209.245 180.542 107.479  1.00 86.01           C  
ATOM    515  CE2 PHE g 193     211.983 180.208 107.745  1.00 86.01           C  
ATOM    516  CE1 PHE g 193     209.824 180.516 108.745  1.00 86.01           C  
ATOM    517  CZ  PHE g 193     211.193 180.348 108.876  1.00 86.01           C  
ATOM    518  N   ALA g 194     210.635 183.104 103.715  1.00 83.70           N  
ATOM    519  CA  ALA g 194     211.612 184.186 103.636  1.00 83.70           C  
ATOM    520  C   ALA g 194     210.923 185.547 103.628  1.00 83.70           C  
ATOM    521  CB  ALA g 194     212.483 184.028 102.392  1.00 83.70           C  
ATOM    522  O   ALA g 194     211.400 186.495 104.256  1.00 83.70           O  
ATOM    523  N   GLN g 195     209.820 185.659 102.897  1.00 85.69           N  
ATOM    524  CA  GLN g 195     209.004 186.868 102.866  1.00 85.69           C  
ATOM    525  C   GLN g 195     208.403 187.162 104.237  1.00 85.69           C  
ATOM    526  CB  GLN g 195     207.893 186.739 101.822  1.00 85.69           C  
ATOM    527  O   GLN g 195     208.310 188.322 104.644  1.00 85.69           O  
ATOM    528  CG  GLN g 195     208.387 186.829 100.385  1.00 85.69           C  
ATOM    529  CD  GLN g 195     207.264 186.719  99.371  1.00 85.69           C  
ATOM    530  NE2 GLN g 195     207.624 186.624  98.095  1.00 85.69           N  
ATOM    531  OE1 GLN g 195     206.083 186.719  99.730  1.00 85.69           O  
ATOM    532  N   LEU g 196     207.927 186.130 104.887  1.00 87.14           N  
ATOM    533  CA  LEU g 196     207.401 186.257 106.241  1.00 87.14           C  
ATOM    534  C   LEU g 196     208.473 186.776 107.194  1.00 87.14           C  
ATOM    535  CB  LEU g 196     206.868 184.910 106.739  1.00 87.14           C  
ATOM    536  O   LEU g 196     208.223 187.699 107.973  1.00 87.14           O  
ATOM    537  CG  LEU g 196     206.428 184.855 108.203  1.00 87.14           C  
ATOM    538  CD1 LEU g 196     205.209 185.743 108.424  1.00 87.14           C  
ATOM    539  CD2 LEU g 196     206.133 183.418 108.618  1.00 87.14           C  
ATOM    540  N   ARG g 197     209.661 186.240 107.202  1.00 84.29           N  
ATOM    541  CA  ARG g 197     210.787 186.633 108.045  1.00 84.29           C  
ATOM    542  C   ARG g 197     211.163 188.093 107.809  1.00 84.29           C  
ATOM    543  CB  ARG g 197     211.995 185.731 107.785  1.00 84.29           C  
ATOM    544  O   ARG g 197     211.455 188.825 108.756  1.00 84.29           O  
ATOM    545  CG  ARG g 197     211.908 184.373 108.461  1.00 84.29           C  
ATOM    546  CD  ARG g 197     213.241 183.640 108.429  1.00 84.29           C  
ATOM    547  NE  ARG g 197     213.653 183.330 107.064  1.00 84.29           N  
ATOM    548  NH1 ARG g 197     215.524 182.124 107.681  1.00 84.29           N  
ATOM    549  NH2 ARG g 197     215.010 182.395 105.464  1.00 84.29           N  
ATOM    550  CZ  ARG g 197     214.729 182.618 106.740  1.00 84.29           C  
ATOM    551  N   GLN g 198     211.165 188.458 106.515  1.00 85.64           N  
ATOM    552  CA  GLN g 198     211.445 189.838 106.133  1.00 85.64           C  
ATOM    553  C   GLN g 198     210.385 190.787 106.683  1.00 85.64           C  
ATOM    554  CB  GLN g 198     211.528 189.967 104.611  1.00 85.64           C  
ATOM    555  O   GLN g 198     210.709 191.865 107.185  1.00 85.64           O  
ATOM    556  CG  GLN g 198     211.952 191.350 104.133  1.00 85.64           C  
ATOM    557  CD  GLN g 198     213.369 191.703 104.543  1.00 85.64           C  
ATOM    558  NE2 GLN g 198     213.639 192.997 104.684  1.00 85.64           N  
ATOM    559  OE1 GLN g 198     214.212 190.823 104.732  1.00 85.64           O  
ATOM    560  N   LYS g 199     209.251 190.406 106.581  1.00 84.49           N  
ATOM    561  CA  LYS g 199     208.131 191.207 107.068  1.00 84.49           C  
ATOM    562  C   LYS g 199     208.171 191.340 108.587  1.00 84.49           C  
ATOM    563  CB  LYS g 199     206.801 190.591 106.630  1.00 84.49           C  
ATOM    564  O   LYS g 199     207.888 192.411 109.130  1.00 84.49           O  
ATOM    565  CG  LYS g 199     205.612 191.535 106.753  1.00 84.49           C  
ATOM    566  CD  LYS g 199     204.386 190.982 106.040  1.00 84.49           C  
ATOM    567  CE  LYS g 199     203.197 191.926 106.159  1.00 84.49           C  
ATOM    568  NZ  LYS g 199     202.033 191.456 105.350  1.00 84.49           N  
ATOM    569  N   LEU g 200     208.427 190.275 109.349  1.00 84.76           N  
ATOM    570  CA  LEU g 200     208.553 190.289 110.803  1.00 84.76           C  
ATOM    571  C   LEU g 200     209.684 191.212 111.242  1.00 84.76           C  
ATOM    572  CB  LEU g 200     208.798 188.874 111.334  1.00 84.76           C  
ATOM    573  O   LEU g 200     209.543 191.953 112.219  1.00 84.76           O  
ATOM    574  CG  LEU g 200     207.596 187.928 111.322  1.00 84.76           C  
ATOM    575  CD1 LEU g 200     208.020 186.528 111.753  1.00 84.76           C  
ATOM    576  CD2 LEU g 200     206.489 188.460 112.227  1.00 84.76           C  
ATOM    577  N   TYR g 201     210.767 191.244 110.467  1.00 85.13           N  
ATOM    578  CA  TYR g 201     211.919 192.100 110.726  1.00 85.13           C  
ATOM    579  C   TYR g 201     211.580 193.563 110.470  1.00 85.13           C  
ATOM    580  CB  TYR g 201     213.108 191.681 109.856  1.00 85.13           C  
ATOM    581  O   TYR g 201     211.927 194.437 111.268  1.00 85.13           O  
ATOM    582  CG  TYR g 201     213.891 190.520 110.418  1.00 85.13           C  
ATOM    583  CD1 TYR g 201     214.715 190.684 111.529  1.00 85.13           C  
ATOM    584  CD2 TYR g 201     213.810 189.257 109.839  1.00 85.13           C  
ATOM    585  CE1 TYR g 201     215.442 189.616 112.050  1.00 85.13           C  
ATOM    586  CE2 TYR g 201     214.532 188.184 110.350  1.00 85.13           C  
ATOM    587  OH  TYR g 201     216.059 187.314 111.965  1.00 85.13           O  
ATOM    588  CZ  TYR g 201     215.342 188.372 111.455  1.00 85.13           C  
ATOM    589  N   ASP g 202     210.964 193.811 109.342  1.00 83.78           N  
ATOM    590  CA  ASP g 202     210.558 195.161 108.962  1.00 83.78           C  
ATOM    591  C   ASP g 202     209.577 195.746 109.976  1.00 83.78           C  
ATOM    592  CB  ASP g 202     209.933 195.161 107.565  1.00 83.78           C  
ATOM    593  O   ASP g 202     209.673 196.921 110.333  1.00 83.78           O  
ATOM    594  CG  ASP g 202     210.951 194.937 106.461  1.00 83.78           C  
ATOM    595  OD1 ASP g 202     212.165 195.098 106.709  1.00 83.78           O  
ATOM    596  OD2 ASP g 202     210.535 194.601 105.330  1.00 83.78           O  
ATOM    597  N   ASN g 203     208.709 194.879 110.398  1.00 84.09           N  
ATOM    598  CA  ASN g 203     207.718 195.293 111.384  1.00 84.09           C  
ATOM    599  C   ASN g 203     208.363 195.596 112.734  1.00 84.09           C  
ATOM    600  CB  ASN g 203     206.636 194.223 111.541  1.00 84.09           C  
ATOM    601  O   ASN g 203     207.982 196.552 113.409  1.00 84.09           O  
ATOM    602  CG  ASN g 203     205.660 194.206 110.382  1.00 84.09           C  
ATOM    603  ND2 ASN g 203     205.084 193.040 110.110  1.00 84.09           N  
ATOM    604  OD1 ASN g 203     205.425 195.230 109.736  1.00 84.09           O  
ATOM    605  N   GLN g 204     209.297 194.798 113.128  1.00 82.75           N  
ATOM    606  CA  GLN g 204     210.046 194.991 114.364  1.00 82.75           C  
ATOM    607  C   GLN g 204     210.932 196.230 114.284  1.00 82.75           C  
ATOM    608  CB  GLN g 204     210.895 193.756 114.675  1.00 82.75           C  
ATOM    609  O   GLN g 204     211.070 196.964 115.264  1.00 82.75           O  
ATOM    610  CG  GLN g 204     211.474 193.748 116.083  1.00 82.75           C  
ATOM    611  CD  GLN g 204     212.124 192.425 116.443  1.00 82.75           C  
ATOM    612  NE2 GLN g 204     212.675 192.343 117.649  1.00 82.75           N  
ATOM    613  OE1 GLN g 204     212.131 191.484 115.643  1.00 82.75           O  
ATOM    614  N   LEU g 205     211.504 196.537 113.215  1.00 85.68           N  
ATOM    615  CA  LEU g 205     212.333 197.714 112.977  1.00 85.68           C  
ATOM    616  C   LEU g 205     211.495 198.987 113.014  1.00 85.68           C  
ATOM    617  CB  LEU g 205     213.051 197.600 111.628  1.00 85.68           C  
ATOM    618  O   LEU g 205     211.903 199.987 113.607  1.00 85.68           O  
ATOM    619  CG  LEU g 205     214.152 198.626 111.358  1.00 85.68           C  
ATOM    620  CD1 LEU g 205     215.320 198.415 112.316  1.00 85.68           C  
ATOM    621  CD2 LEU g 205     214.620 198.538 109.909  1.00 85.68           C  
ATOM    622  N   VAL g 206     210.408 198.958 112.306  1.00 84.18           N  
ATOM    623  CA  VAL g 206     209.485 200.087 112.276  1.00 84.18           C  
ATOM    624  C   VAL g 206     208.967 200.371 113.684  1.00 84.18           C  
ATOM    625  CB  VAL g 206     208.301 199.828 111.317  1.00 84.18           C  
ATOM    626  O   VAL g 206     208.852 201.530 114.088  1.00 84.18           O  
ATOM    627  CG1 VAL g 206     207.234 200.909 111.471  1.00 84.18           C  
ATOM    628  CG2 VAL g 206     208.791 199.760 109.871  1.00 84.18           C  
ATOM    629  N   ARG g 207     208.683 199.340 114.477  1.00 82.39           N  
ATOM    630  CA  ARG g 207     208.252 199.469 115.866  1.00 82.39           C  
ATOM    631  C   ARG g 207     209.320 200.159 116.709  1.00 82.39           C  
ATOM    632  CB  ARG g 207     207.926 198.096 116.458  1.00 82.39           C  
ATOM    633  O   ARG g 207     209.020 201.093 117.455  1.00 82.39           O  
ATOM    634  CG  ARG g 207     207.451 198.144 117.901  1.00 82.39           C  
ATOM    635  CD  ARG g 207     207.188 196.751 118.455  1.00 82.39           C  
ATOM    636  NE  ARG g 207     206.945 196.780 119.895  1.00 82.39           N  
ATOM    637  NH1 ARG g 207     207.029 194.488 120.165  1.00 82.39           N  
ATOM    638  NH2 ARG g 207     206.650 195.846 121.972  1.00 82.39           N  
ATOM    639  CZ  ARG g 207     206.875 195.704 120.674  1.00 82.39           C  
ATOM    640  N   LEU g 208     210.509 199.686 116.684  1.00 86.15           N  
ATOM    641  CA  LEU g 208     211.636 200.215 117.447  1.00 86.15           C  
ATOM    642  C   LEU g 208     211.993 201.624 116.986  1.00 86.15           C  
ATOM    643  CB  LEU g 208     212.853 199.296 117.310  1.00 86.15           C  
ATOM    644  O   LEU g 208     212.349 202.477 117.801  1.00 86.15           O  
ATOM    645  CG  LEU g 208     212.793 197.972 118.073  1.00 86.15           C  
ATOM    646  CD1 LEU g 208     214.000 197.107 117.730  1.00 86.15           C  
ATOM    647  CD2 LEU g 208     212.717 198.223 119.575  1.00 86.15           C  
ATOM    648  N   GLN g 209     211.902 201.894 115.695  1.00 85.77           N  
ATOM    649  CA  GLN g 209     212.139 203.226 115.147  1.00 85.77           C  
ATOM    650  C   GLN g 209     211.079 204.214 115.627  1.00 85.77           C  
ATOM    651  CB  GLN g 209     212.164 203.182 113.619  1.00 85.77           C  
ATOM    652  O   GLN g 209     211.387 205.374 115.908  1.00 85.77           O  
ATOM    653  CG  GLN g 209     213.434 202.569 113.042  1.00 85.77           C  
ATOM    654  CD  GLN g 209     213.392 202.445 111.531  1.00 85.77           C  
ATOM    655  NE2 GLN g 209     214.559 202.298 110.915  1.00 85.77           N  
ATOM    656  OE1 GLN g 209     212.317 202.481 110.922  1.00 85.77           O  
ATOM    657  N   THR g 210     209.874 203.783 115.653  1.00 82.89           N  
ATOM    658  CA  THR g 210     208.758 204.570 116.167  1.00 82.89           C  
ATOM    659  C   THR g 210     208.928 204.838 117.660  1.00 82.89           C  
ATOM    660  CB  THR g 210     207.414 203.861 115.918  1.00 82.89           C  
ATOM    661  O   THR g 210     208.662 205.946 118.130  1.00 82.89           O  
ATOM    662  CG2 THR g 210     206.245 204.717 116.395  1.00 82.89           C  
ATOM    663  OG1 THR g 210     207.266 203.608 114.516  1.00 82.89           O  
ATOM    664  N   GLU g 211     209.360 203.802 118.433  1.00 82.16           N  
ATOM    665  CA  GLU g 211     209.662 203.932 119.856  1.00 82.16           C  
ATOM    666  C   GLU g 211     210.806 204.914 120.090  1.00 82.16           C  
ATOM    667  CB  GLU g 211     210.009 202.567 120.457  1.00 82.16           C  
ATOM    668  O   GLU g 211     210.782 205.686 121.051  1.00 82.16           O  
ATOM    669  CG  GLU g 211     208.800 201.673 120.690  1.00 82.16           C  
ATOM    670  CD  GLU g 211     209.144 200.372 121.397  1.00 82.16           C  
ATOM    671  OE1 GLU g 211     208.279 199.470 121.464  1.00 82.16           O  
ATOM    672  OE2 GLU g 211     210.289 200.253 121.889  1.00 82.16           O  
ATOM    673  N   LEU g 212     211.808 204.869 119.265  1.00 86.62           N  
ATOM    674  CA  LEU g 212     212.930 205.800 119.322  1.00 86.62           C  
ATOM    675  C   LEU g 212     212.465 207.228 119.062  1.00 86.62           C  
ATOM    676  CB  LEU g 212     214.005 205.407 118.305  1.00 86.62           C  
ATOM    677  O   LEU g 212     212.896 208.161 119.745  1.00 86.62           O  
ATOM    678  CG  LEU g 212     215.265 206.272 118.281  1.00 86.62           C  
ATOM    679  CD1 LEU g 212     216.001 206.171 119.614  1.00 86.62           C  
ATOM    680  CD2 LEU g 212     216.175 205.861 117.129  1.00 86.62           C  
ATOM    681  N   GLN g 213     211.650 207.399 118.074  1.00 84.95           N  
ATOM    682  CA  GLN g 213     211.079 208.700 117.743  1.00 84.95           C  
ATOM    683  C   GLN g 213     210.218 209.230 118.887  1.00 84.95           C  
ATOM    684  CB  GLN g 213     210.249 208.613 116.460  1.00 84.95           C  
ATOM    685  O   GLN g 213     210.251 210.423 119.193  1.00 84.95           O  
ATOM    686  CG  GLN g 213     209.769 209.964 115.945  1.00 84.95           C  
ATOM    687  CD  GLN g 213     210.912 210.895 115.587  1.00 84.95           C  
ATOM    688  NE2 GLN g 213     210.665 212.197 115.671  1.00 84.95           N  
ATOM    689  OE1 GLN g 213     212.010 210.448 115.238  1.00 84.95           O  
ATOM    690  N   MET g 214     209.492 208.346 119.498  1.00 82.08           N  
ATOM    691  CA  MET g 214     208.685 208.694 120.664  1.00 82.08           C  
ATOM    692  C   MET g 214     209.571 209.124 121.831  1.00 82.08           C  
ATOM    693  CB  MET g 214     207.805 207.515 121.083  1.00 82.08           C  
ATOM    694  O   MET g 214     209.218 210.036 122.581  1.00 82.08           O  
ATOM    695  CG  MET g 214     206.702 207.192 120.090  1.00 82.08           C  
ATOM    696  SD  MET g 214     205.706 205.735 120.594  1.00 82.08           S  
ATOM    697  CE  MET g 214     204.876 206.406 122.060  1.00 82.08           C  
ATOM    698  N   CYS g 215     210.640 208.525 122.064  1.00 84.27           N  
ATOM    699  CA  CYS g 215     211.613 208.859 123.100  1.00 84.27           C  
ATOM    700  C   CYS g 215     212.255 210.215 122.826  1.00 84.27           C  
ATOM    701  CB  CYS g 215     212.692 207.782 123.188  1.00 84.27           C  
ATOM    702  O   CYS g 215     212.470 211.003 123.749  1.00 84.27           O  
ATOM    703  SG  CYS g 215     212.121 206.239 123.934  1.00 84.27           S  
ATOM    704  N   LEU g 216     212.511 210.583 121.507  1.00 83.09           N  
ATOM    705  CA  LEU g 216     213.093 211.857 121.101  1.00 83.09           C  
ATOM    706  C   LEU g 216     212.108 212.999 121.319  1.00 83.09           C  
ATOM    707  CB  LEU g 216     213.516 211.808 119.631  1.00 83.09           C  
ATOM    708  O   LEU g 216     212.504 214.102 121.703  1.00 83.09           O  
ATOM    709  CG  LEU g 216     214.767 210.985 119.313  1.00 83.09           C  
ATOM    710  CD1 LEU g 216     214.949 210.860 117.804  1.00 83.09           C  
ATOM    711  CD2 LEU g 216     215.999 211.613 119.955  1.00 83.09           C  
ATOM    712  N   GLU g 217     210.846 212.650 121.139  1.00 81.49           N  
ATOM    713  CA  GLU g 217     209.781 213.638 121.277  1.00 81.49           C  
ATOM    714  C   GLU g 217     209.292 213.723 122.721  1.00 81.49           C  
ATOM    715  CB  GLU g 217     208.613 213.306 120.344  1.00 81.49           C  
ATOM    716  O   GLU g 217     208.489 214.596 123.058  1.00 81.49           O  
ATOM    717  CG  GLU g 217     208.936 213.481 118.868  1.00 81.49           C  
ATOM    718  CD  GLU g 217     207.806 213.044 117.951  1.00 81.49           C  
ATOM    719  OE1 GLU g 217     207.964 213.123 116.711  1.00 81.49           O  
ATOM    720  OE2 GLU g 217     206.752 212.618 118.475  1.00 81.49           O  
ATOM    721  N   GLY g 218     209.869 212.783 123.644  1.00 81.15           N  
ATOM    722  CA  GLY g 218     209.535 212.784 125.060  1.00 81.15           C  
ATOM    723  C   GLY g 218     208.166 212.198 125.350  1.00 81.15           C  
ATOM    724  O   GLY g 218     207.586 212.457 126.408  1.00 81.15           O  
ATOM    725  N   SER g 219     207.509 211.568 124.380  1.00 79.99           N  
ATOM    726  CA  SER g 219     206.140 211.079 124.490  1.00 79.99           C  
ATOM    727  C   SER g 219     206.109 209.572 124.723  1.00 79.99           C  
ATOM    728  CB  SER g 219     205.343 211.425 123.232  1.00 79.99           C  
ATOM    729  O   SER g 219     205.057 208.941 124.603  1.00 79.99           O  
ATOM    730  OG  SER g 219     206.005 210.952 122.071  1.00 79.99           O  
ATOM    731  N   HIS g 220     207.260 208.997 124.951  1.00 80.80           N  
ATOM    732  CA  HIS g 220     207.321 207.563 125.215  1.00 80.80           C  
ATOM    733  C   HIS g 220     206.686 207.223 126.560  1.00 80.80           C  
ATOM    734  CB  HIS g 220     208.770 207.073 125.180  1.00 80.80           C  
ATOM    735  O   HIS g 220     206.927 207.908 127.556  1.00 80.80           O  
ATOM    736  CG  HIS g 220     208.900 205.584 125.184  1.00 80.80           C  
ATOM    737  CD2 HIS g 220     209.112 204.707 124.174  1.00 80.80           C  
ATOM    738  ND1 HIS g 220     208.806 204.832 126.335  1.00 80.80           N  
ATOM    739  CE1 HIS g 220     208.957 203.553 126.032  1.00 80.80           C  
ATOM    740  NE2 HIS g 220     209.145 203.450 124.728  1.00 80.80           N  
TER     741      HIS g 220                                                      
ATOM    742  N   PRO c 421     226.567 165.201  93.567  1.00 35.32           N  
ATOM    743  CA  PRO c 421     225.412 166.097  93.668  1.00 35.32           C  
ATOM    744  C   PRO c 421     224.355 165.587  94.645  1.00 35.32           C  
ATOM    745  CB  PRO c 421     224.865 166.127  92.239  1.00 35.32           C  
ATOM    746  O   PRO c 421     223.969 164.417  94.589  1.00 35.32           O  
ATOM    747  CG  PRO c 421     225.441 164.915  91.583  1.00 35.32           C  
ATOM    748  CD  PRO c 421     226.300 164.194  92.582  1.00 35.32           C  
ATOM    749  N   GLN c 422     224.681 165.731  95.916  1.00 44.98           N  
ATOM    750  CA  GLN c 422     223.874 165.238  97.029  1.00 44.98           C  
ATOM    751  C   GLN c 422     222.402 165.595  96.842  1.00 44.98           C  
ATOM    752  CB  GLN c 422     224.386 165.803  98.355  1.00 44.98           C  
ATOM    753  O   GLN c 422     222.052 166.772  96.737  1.00 44.98           O  
ATOM    754  CG  GLN c 422     225.339 164.872  99.094  1.00 44.98           C  
ATOM    755  CD  GLN c 422     226.038 165.550 100.257  1.00 44.98           C  
ATOM    756  NE2 GLN c 422     226.781 164.771 101.036  1.00 44.98           N  
ATOM    757  OE1 GLN c 422     225.912 166.763 100.453  1.00 44.98           O  
ATOM    758  N   ARG c 423     221.705 164.883  95.958  1.00 62.70           N  
ATOM    759  CA  ARG c 423     220.256 164.886  95.773  1.00 62.70           C  
ATOM    760  C   ARG c 423     219.535 165.069  97.105  1.00 62.70           C  
ATOM    761  CB  ARG c 423     219.797 163.593  95.100  1.00 62.70           C  
ATOM    762  O   ARG c 423     219.917 164.466  98.110  1.00 62.70           O  
ATOM    763  CG  ARG c 423     220.168 163.498  93.628  1.00 62.70           C  
ATOM    764  CD  ARG c 423     219.563 162.265  92.971  1.00 62.70           C  
ATOM    765  NE  ARG c 423     219.933 162.167  91.564  1.00 62.70           N  
ATOM    766  NH1 ARG c 423     218.524 160.396  91.102  1.00 62.70           N  
ATOM    767  NH2 ARG c 423     219.839 161.281  89.446  1.00 62.70           N  
ATOM    768  CZ  ARG c 423     219.431 161.281  90.707  1.00 62.70           C  
ATOM    769  N   THR c 424     218.999 166.377  97.374  1.00 70.47           N  
ATOM    770  CA  THR c 424     218.200 166.642  98.566  1.00 70.47           C  
ATOM    771  C   THR c 424     217.207 165.510  98.813  1.00 70.47           C  
ATOM    772  CB  THR c 424     217.441 167.976  98.443  1.00 70.47           C  
ATOM    773  O   THR c 424     216.403 165.180  97.940  1.00 70.47           O  
ATOM    774  CG2 THR c 424     216.947 168.455  99.805  1.00 70.47           C  
ATOM    775  OG1 THR c 424     218.315 168.967  97.888  1.00 70.47           O  
ATOM    776  N   SER c 425     217.493 164.764  99.806  1.00 79.12           N  
ATOM    777  CA  SER c 425     216.640 163.641 100.183  1.00 79.12           C  
ATOM    778  C   SER c 425     215.317 164.124 100.769  1.00 79.12           C  
ATOM    779  CB  SER c 425     217.355 162.739 101.190  1.00 79.12           C  
ATOM    780  O   SER c 425     215.214 165.265 101.225  1.00 79.12           O  
ATOM    781  OG  SER c 425     217.366 163.333 102.477  1.00 79.12           O  
ATOM    782  N   LEU c 426     214.234 163.480 100.554  1.00 75.58           N  
ATOM    783  CA  LEU c 426     212.911 163.713 101.121  1.00 75.58           C  
ATOM    784  C   LEU c 426     212.990 163.880 102.635  1.00 75.58           C  
ATOM    785  CB  LEU c 426     211.966 162.557 100.773  1.00 75.58           C  
ATOM    786  O   LEU c 426     212.242 164.669 103.217  1.00 75.58           O  
ATOM    787  CG  LEU c 426     211.204 162.680  99.453  1.00 75.58           C  
ATOM    788  CD1 LEU c 426     210.593 161.337  99.068  1.00 75.58           C  
ATOM    789  CD2 LEU c 426     210.128 163.754  99.555  1.00 75.58           C  
ATOM    790  N   ASN c 427     213.968 163.228 103.300  1.00 75.79           N  
ATOM    791  CA  ASN c 427     214.246 163.363 104.727  1.00 75.79           C  
ATOM    792  C   ASN c 427     214.810 164.739 105.061  1.00 75.79           C  
ATOM    793  CB  ASN c 427     215.206 162.267 105.193  1.00 75.79           C  
ATOM    794  O   ASN c 427     214.478 165.317 106.096  1.00 75.79           O  
ATOM    795  CG  ASN c 427     214.524 160.924 105.360  1.00 75.79           C  
ATOM    796  ND2 ASN c 427     215.303 159.850 105.294  1.00 75.79           N  
ATOM    797  OD1 ASN c 427     213.307 160.851 105.547  1.00 75.79           O  
ATOM    798  N   GLU c 428     215.709 165.217 104.211  1.00 78.16           N  
ATOM    799  CA  GLU c 428     216.262 166.563 104.337  1.00 78.16           C  
ATOM    800  C   GLU c 428     215.179 167.623 104.158  1.00 78.16           C  
ATOM    801  CB  GLU c 428     217.384 166.781 103.321  1.00 78.16           C  
ATOM    802  O   GLU c 428     215.158 168.624 104.877  1.00 78.16           O  
ATOM    803  CG  GLU c 428     218.129 168.097 103.499  1.00 78.16           C  
ATOM    804  CD  GLU c 428     219.504 168.100 102.852  1.00 78.16           C  
ATOM    805  OE1 GLU c 428     220.235 169.109 102.983  1.00 78.16           O  
ATOM    806  OE2 GLU c 428     219.855 167.086 102.208  1.00 78.16           O  
ATOM    807  N   MET c 429     214.234 167.454 103.257  1.00 83.06           N  
ATOM    808  CA  MET c 429     213.091 168.332 103.022  1.00 83.06           C  
ATOM    809  C   MET c 429     212.132 168.304 104.208  1.00 83.06           C  
ATOM    810  CB  MET c 429     212.355 167.928 101.744  1.00 83.06           C  
ATOM    811  O   MET c 429     211.604 169.343 104.609  1.00 83.06           O  
ATOM    812  CG  MET c 429     213.128 168.231 100.470  1.00 83.06           C  
ATOM    813  SD  MET c 429     212.155 167.868  98.956  1.00 83.06           S  
ATOM    814  CE  MET c 429     212.631 166.140  98.678  1.00 83.06           C  
ATOM    815  N   ARG c 430     211.955 167.208 104.876  1.00 80.71           N  
ATOM    816  CA  ARG c 430     211.129 167.054 106.069  1.00 80.71           C  
ATOM    817  C   ARG c 430     211.732 167.804 107.253  1.00 80.71           C  
ATOM    818  CB  ARG c 430     210.957 165.574 106.418  1.00 80.71           C  
ATOM    819  O   ARG c 430     211.006 168.397 108.052  1.00 80.71           O  
ATOM    820  CG  ARG c 430     209.882 164.870 105.607  1.00 80.71           C  
ATOM    821  CD  ARG c 430     209.620 163.461 106.120  1.00 80.71           C  
ATOM    822  NE  ARG c 430     209.732 162.469 105.055  1.00 80.71           N  
ATOM    823  NH1 ARG c 430     209.278 160.656 106.412  1.00 80.71           N  
ATOM    824  NH2 ARG c 430     209.690 160.347 104.178  1.00 80.71           N  
ATOM    825  CZ  ARG c 430     209.567 161.160 105.217  1.00 80.71           C  
ATOM    826  N   ARG c 431     213.009 167.733 107.325  1.00 81.98           N  
ATOM    827  CA  ARG c 431     213.713 168.469 108.371  1.00 81.98           C  
ATOM    828  C   ARG c 431     213.525 169.973 108.204  1.00 81.98           C  
ATOM    829  CB  ARG c 431     215.204 168.123 108.360  1.00 81.98           C  
ATOM    830  O   ARG c 431     213.368 170.697 109.189  1.00 81.98           O  
ATOM    831  CG  ARG c 431     215.529 166.777 108.988  1.00 81.98           C  
ATOM    832  CD  ARG c 431     217.029 166.576 109.147  1.00 81.98           C  
ATOM    833  NE  ARG c 431     217.418 165.191 108.897  1.00 81.98           N  
ATOM    834  NH1 ARG c 431     219.646 165.667 108.516  1.00 81.98           N  
ATOM    835  NH2 ARG c 431     218.895 163.505 108.393  1.00 81.98           N  
ATOM    836  CZ  ARG c 431     218.652 164.791 108.602  1.00 81.98           C  
ATOM    837  N   ARG c 432     213.557 170.376 107.007  1.00 82.99           N  
ATOM    838  CA  ARG c 432     213.354 171.787 106.692  1.00 82.99           C  
ATOM    839  C   ARG c 432     211.935 172.226 107.039  1.00 82.99           C  
ATOM    840  CB  ARG c 432     213.637 172.054 105.213  1.00 82.99           C  
ATOM    841  O   ARG c 432     211.732 173.311 107.590  1.00 82.99           O  
ATOM    842  CG  ARG c 432     215.108 171.949 104.839  1.00 82.99           C  
ATOM    843  CD  ARG c 432     215.325 172.138 103.344  1.00 82.99           C  
ATOM    844  NE  ARG c 432     214.975 173.490 102.916  1.00 82.99           N  
ATOM    845  NH1 ARG c 432     215.481 173.137 100.689  1.00 82.99           N  
ATOM    846  NH2 ARG c 432     214.713 175.183 101.386  1.00 82.99           N  
ATOM    847  CZ  ARG c 432     215.057 173.933 101.664  1.00 82.99           C  
ATOM    848  N   VAL c 433     210.928 171.360 106.666  1.00 84.20           N  
ATOM    849  CA  VAL c 433     209.520 171.596 106.971  1.00 84.20           C  
ATOM    850  C   VAL c 433     209.319 171.643 108.484  1.00 84.20           C  
ATOM    851  CB  VAL c 433     208.615 170.511 106.345  1.00 84.20           C  
ATOM    852  O   VAL c 433     208.628 172.524 108.998  1.00 84.20           O  
ATOM    853  CG1 VAL c 433     207.182 170.641 106.860  1.00 84.20           C  
ATOM    854  CG2 VAL c 433     208.648 170.604 104.821  1.00 84.20           C  
ATOM    855  N   SER c 434     209.957 170.771 109.224  1.00 83.77           N  
ATOM    856  CA  SER c 434     209.899 170.732 110.682  1.00 83.77           C  
ATOM    857  C   SER c 434     210.524 171.983 111.293  1.00 83.77           C  
ATOM    858  CB  SER c 434     210.609 169.486 111.213  1.00 83.77           C  
ATOM    859  O   SER c 434     210.008 172.526 112.271  1.00 83.77           O  
ATOM    860  OG  SER c 434     209.900 168.313 110.855  1.00 83.77           O  
ATOM    861  N   ALA c 435     211.600 172.420 110.757  1.00 83.35           N  
ATOM    862  CA  ALA c 435     212.307 173.611 111.227  1.00 83.35           C  
ATOM    863  C   ALA c 435     211.455 174.863 111.038  1.00 83.35           C  
ATOM    864  CB  ALA c 435     213.639 173.762 110.495  1.00 83.35           C  
ATOM    865  O   ALA c 435     211.399 175.721 111.922  1.00 83.35           O  
ATOM    866  N   ILE c 436     210.781 174.992 109.864  1.00 87.42           N  
ATOM    867  CA  ILE c 436     209.926 176.132 109.555  1.00 87.42           C  
ATOM    868  C   ILE c 436     208.692 176.111 110.455  1.00 87.42           C  
ATOM    869  CB  ILE c 436     209.505 176.137 108.068  1.00 87.42           C  
ATOM    870  O   ILE c 436     208.278 177.149 110.976  1.00 87.42           O  
ATOM    871  CG1 ILE c 436     210.729 176.331 107.167  1.00 87.42           C  
ATOM    872  CG2 ILE c 436     208.453 177.220 107.807  1.00 87.42           C  
ATOM    873  CD1 ILE c 436     210.427 176.217 105.679  1.00 87.42           C  
ATOM    874  N   LEU c 437     208.110 174.945 110.708  1.00 86.23           N  
ATOM    875  CA  LEU c 437     206.957 174.798 111.591  1.00 86.23           C  
ATOM    876  C   LEU c 437     207.320 175.170 113.024  1.00 86.23           C  
ATOM    877  CB  LEU c 437     206.425 173.364 111.542  1.00 86.23           C  
ATOM    878  O   LEU c 437     206.525 175.800 113.727  1.00 86.23           O  
ATOM    879  CG  LEU c 437     205.523 173.015 110.357  1.00 86.23           C  
ATOM    880  CD1 LEU c 437     205.233 171.517 110.335  1.00 86.23           C  
ATOM    881  CD2 LEU c 437     204.226 173.814 110.418  1.00 86.23           C  
ATOM    882  N   GLU c 438     208.499 174.780 113.402  1.00 86.46           N  
ATOM    883  CA  GLU c 438     208.995 175.127 114.730  1.00 86.46           C  
ATOM    884  C   GLU c 438     209.156 176.637 114.880  1.00 86.46           C  
ATOM    885  CB  GLU c 438     210.326 174.425 115.010  1.00 86.46           C  
ATOM    886  O   GLU c 438     208.808 177.204 115.918  1.00 86.46           O  
ATOM    887  CG  GLU c 438     210.798 174.553 116.451  1.00 86.46           C  
ATOM    888  CD  GLU c 438     212.114 173.842 116.716  1.00 86.46           C  
ATOM    889  OE1 GLU c 438     212.665 173.980 117.833  1.00 86.46           O  
ATOM    890  OE2 GLU c 438     212.599 173.139 115.801  1.00 86.46           O  
ATOM    891  N   PHE c 439     209.718 177.259 113.932  1.00 87.69           N  
ATOM    892  CA  PHE c 439     209.897 178.707 113.924  1.00 87.69           C  
ATOM    893  C   PHE c 439     208.553 179.420 114.005  1.00 87.69           C  
ATOM    894  CB  PHE c 439     210.652 179.149 112.665  1.00 87.69           C  
ATOM    895  O   PHE c 439     208.389 180.361 114.783  1.00 87.69           O  
ATOM    896  CG  PHE c 439     210.865 180.636 112.577  1.00 87.69           C  
ATOM    897  CD2 PHE c 439     209.944 181.446 111.923  1.00 87.69           C  
ATOM    898  CD1 PHE c 439     211.985 181.223 113.149  1.00 87.69           C  
ATOM    899  CE2 PHE c 439     210.140 182.823 111.840  1.00 87.69           C  
ATOM    900  CE1 PHE c 439     212.186 182.598 113.070  1.00 87.69           C  
ATOM    901  CZ  PHE c 439     211.263 183.396 112.415  1.00 87.69           C  
ATOM    902  N   ILE c 440     207.601 179.024 113.184  1.00 87.41           N  
ATOM    903  CA  ILE c 440     206.278 179.634 113.116  1.00 87.41           C  
ATOM    904  C   ILE c 440     205.561 179.461 114.453  1.00 87.41           C  
ATOM    905  CB  ILE c 440     205.434 179.028 111.973  1.00 87.41           C  
ATOM    906  O   ILE c 440     204.948 180.401 114.962  1.00 87.41           O  
ATOM    907  CG1 ILE c 440     206.010 179.431 110.611  1.00 87.41           C  
ATOM    908  CG2 ILE c 440     203.968 179.457 112.097  1.00 87.41           C  
ATOM    909  CD1 ILE c 440     205.302 178.792 109.425  1.00 87.41           C  
ATOM    910  N   SER c 441     205.683 178.320 115.050  1.00 84.14           N  
ATOM    911  CA  SER c 441     205.061 178.042 116.340  1.00 84.14           C  
ATOM    912  C   SER c 441     205.669 178.899 117.444  1.00 84.14           C  
ATOM    913  CB  SER c 441     205.202 176.562 116.696  1.00 84.14           C  
ATOM    914  O   SER c 441     204.948 179.457 118.273  1.00 84.14           O  
ATOM    915  OG  SER c 441     204.505 175.752 115.766  1.00 84.14           O  
ATOM    916  N   ARG c 442     206.900 179.015 117.430  1.00 86.05           N  
ATOM    917  CA  ARG c 442     207.614 179.840 118.399  1.00 86.05           C  
ATOM    918  C   ARG c 442     207.253 181.313 118.237  1.00 86.05           C  
ATOM    919  CB  ARG c 442     209.126 179.653 118.253  1.00 86.05           C  
ATOM    920  O   ARG c 442     207.029 182.015 119.225  1.00 86.05           O  
ATOM    921  CG  ARG c 442     209.646 178.356 118.854  1.00 86.05           C  
ATOM    922  CD  ARG c 442     211.153 178.220 118.680  1.00 86.05           C  
ATOM    923  NE  ARG c 442     211.642 176.948 119.203  1.00 86.05           N  
ATOM    924  NH1 ARG c 442     213.874 177.414 118.828  1.00 86.05           N  
ATOM    925  NH2 ARG c 442     213.258 175.410 119.754  1.00 86.05           N  
ATOM    926  CZ  ARG c 442     212.924 176.594 119.260  1.00 86.05           C  
ATOM    927  N   THR c 443     207.259 181.742 117.045  1.00 85.57           N  
ATOM    928  CA  THR c 443     206.973 183.132 116.707  1.00 85.57           C  
ATOM    929  C   THR c 443     205.519 183.475 117.015  1.00 85.57           C  
ATOM    930  CB  THR c 443     207.267 183.418 115.222  1.00 85.57           C  
ATOM    931  O   THR c 443     205.221 184.575 117.486  1.00 85.57           O  
ATOM    932  CG2 THR c 443     207.120 184.903 114.909  1.00 85.57           C  
ATOM    933  OG1 THR c 443     208.606 183.008 114.918  1.00 85.57           O  
ATOM    934  N   GLN c 444     204.606 182.626 116.738  1.00 83.15           N  
ATOM    935  CA  GLN c 444     203.197 182.798 117.077  1.00 83.15           C  
ATOM    936  C   GLN c 444     203.005 182.908 118.586  1.00 83.15           C  
ATOM    937  CB  GLN c 444     202.366 181.639 116.525  1.00 83.15           C  
ATOM    938  O   GLN c 444     202.190 183.706 119.056  1.00 83.15           O  
ATOM    939  CG  GLN c 444     202.089 181.737 115.031  1.00 83.15           C  
ATOM    940  CD  GLN c 444     201.268 180.573 114.508  1.00 83.15           C  
ATOM    941  NE2 GLN c 444     200.516 180.812 113.438  1.00 83.15           N  
ATOM    942  OE1 GLN c 444     201.307 179.470 115.061  1.00 83.15           O  
ATOM    943  N   TRP c 445     203.731 182.090 119.311  1.00 81.67           N  
ATOM    944  CA  TRP c 445     203.716 182.162 120.769  1.00 81.67           C  
ATOM    945  C   TRP c 445     204.258 183.502 121.252  1.00 81.67           C  
ATOM    946  CB  TRP c 445     204.536 181.019 121.372  1.00 81.67           C  
ATOM    947  O   TRP c 445     203.684 184.124 122.150  1.00 81.67           O  
ATOM    948  CG  TRP c 445     204.333 180.836 122.846  1.00 81.67           C  
ATOM    949  CD1 TRP c 445     203.297 180.190 123.461  1.00 81.67           C  
ATOM    950  CD2 TRP c 445     205.187 181.310 123.891  1.00 81.67           C  
ATOM    951  CE2 TRP c 445     204.607 180.914 125.117  1.00 81.67           C  
ATOM    952  CE3 TRP c 445     206.387 182.032 123.911  1.00 81.67           C  
ATOM    953  NE1 TRP c 445     203.456 180.233 124.827  1.00 81.67           N  
ATOM    954  CH2 TRP c 445     206.364 181.924 126.341  1.00 81.67           C  
ATOM    955  CZ2 TRP c 445     205.188 181.216 126.350  1.00 81.67           C  
ATOM    956  CZ3 TRP c 445     206.966 182.330 125.140  1.00 81.67           C  
ATOM    957  N   GLU c 446     205.361 183.953 120.694  1.00 80.47           N  
ATOM    958  CA  GLU c 446     206.010 185.214 121.038  1.00 80.47           C  
ATOM    959  C   GLU c 446     205.114 186.404 120.706  1.00 80.47           C  
ATOM    960  CB  GLU c 446     207.351 185.346 120.312  1.00 80.47           C  
ATOM    961  O   GLU c 446     205.041 187.367 121.472  1.00 80.47           O  
ATOM    962  CG  GLU c 446     208.440 184.434 120.861  1.00 80.47           C  
ATOM    963  CD  GLU c 446     209.735 184.500 120.067  1.00 80.47           C  
ATOM    964  OE1 GLU c 446     210.702 183.791 120.424  1.00 80.47           O  
ATOM    965  OE2 GLU c 446     209.782 185.268 119.080  1.00 80.47           O  
ATOM    966  N   LEU c 447     204.467 186.360 119.593  1.00 78.58           N  
ATOM    967  CA  LEU c 447     203.572 187.421 119.144  1.00 78.58           C  
ATOM    968  C   LEU c 447     202.296 187.445 119.979  1.00 78.58           C  
ATOM    969  CB  LEU c 447     203.224 187.239 117.665  1.00 78.58           C  
ATOM    970  O   LEU c 447     201.702 188.507 120.180  1.00 78.58           O  
ATOM    971  CG  LEU c 447     204.323 187.594 116.661  1.00 78.58           C  
ATOM    972  CD1 LEU c 447     203.905 187.187 115.251  1.00 78.58           C  
ATOM    973  CD2 LEU c 447     204.642 189.084 116.720  1.00 78.58           C  
ATOM    974  N   SER c 448     201.848 186.312 120.499  1.00 73.57           N  
ATOM    975  CA  SER c 448     200.682 186.200 121.370  1.00 73.57           C  
ATOM    976  C   SER c 448     200.979 186.741 122.764  1.00 73.57           C  
ATOM    977  CB  SER c 448     200.223 184.744 121.466  1.00 73.57           C  
ATOM    978  O   SER c 448     200.120 187.366 123.389  1.00 73.57           O  
ATOM    979  OG  SER c 448     199.789 184.268 120.204  1.00 73.57           O  
ATOM    980  N   GLU c 449     202.146 186.587 123.351  1.00 71.11           N  
ATOM    981  CA  GLU c 449     202.618 187.082 124.641  1.00 71.11           C  
ATOM    982  C   GLU c 449     202.832 188.593 124.608  1.00 71.11           C  
ATOM    983  CB  GLU c 449     203.916 186.377 125.045  1.00 71.11           C  
ATOM    984  O   GLU c 449     202.609 189.279 125.607  1.00 71.11           O  
ATOM    985  CG  GLU c 449     204.191 186.404 126.541  1.00 71.11           C  
ATOM    986  CD  GLU c 449     205.435 185.626 126.937  1.00 71.11           C  
ATOM    987  OE1 GLU c 449     205.766 185.582 128.144  1.00 71.11           O  
ATOM    988  OE2 GLU c 449     206.086 185.055 126.033  1.00 71.11           O  
ATOM    989  N   ASP c 450     203.189 189.124 123.474  1.00 69.14           N  
ATOM    990  CA  ASP c 450     203.490 190.530 123.227  1.00 69.14           C  
ATOM    991  C   ASP c 450     202.216 191.322 122.940  1.00 69.14           C  
ATOM    992  CB  ASP c 450     204.472 190.673 122.062  1.00 69.14           C  
ATOM    993  O   ASP c 450     202.252 192.549 122.829  1.00 69.14           O  
ATOM    994  CG  ASP c 450     205.913 190.427 122.469  1.00 69.14           C  
ATOM    995  OD1 ASP c 450     206.194 190.301 123.681  1.00 69.14           O  
ATOM    996  OD2 ASP c 450     206.780 190.361 121.569  1.00 69.14           O  
ATOM    997  N   GLN c 451     201.088 190.683 122.737  1.00 68.71           N  
ATOM    998  CA  GLN c 451     199.790 191.260 122.405  1.00 68.71           C  
ATOM    999  C   GLN c 451     199.279 192.150 123.533  1.00 68.71           C  
ATOM   1000  CB  GLN c 451     198.772 190.158 122.103  1.00 68.71           C  
ATOM   1001  O   GLN c 451     198.720 193.221 123.283  1.00 68.71           O  
ATOM   1002  CG  GLN c 451     197.547 190.644 121.341  1.00 68.71           C  
ATOM   1003  CD  GLN c 451     196.600 189.517 120.974  1.00 68.71           C  
ATOM   1004  NE2 GLN c 451     195.477 189.865 120.354  1.00 68.71           N  
ATOM   1005  OE1 GLN c 451     196.876 188.343 121.244  1.00 68.71           O  
ATOM   1006  N   SER c 452     199.539 191.839 124.785  1.00 64.14           N  
ATOM   1007  CA  SER c 452     199.153 192.605 125.965  1.00 64.14           C  
ATOM   1008  C   SER c 452     200.012 193.857 126.117  1.00 64.14           C  
ATOM   1009  CB  SER c 452     199.262 191.745 127.225  1.00 64.14           C  
ATOM   1010  O   SER c 452     199.502 194.931 126.443  1.00 64.14           O  
ATOM   1011  OG  SER c 452     198.995 192.515 128.385  1.00 64.14           O  
ATOM   1012  N   ASP c 453     201.242 193.805 125.848  1.00 64.16           N  
ATOM   1013  CA  ASP c 453     202.222 194.886 125.892  1.00 64.16           C  
ATOM   1014  C   ASP c 453     202.040 195.841 124.714  1.00 64.16           C  
ATOM   1015  CB  ASP c 453     203.644 194.322 125.897  1.00 64.16           C  
ATOM   1016  O   ASP c 453     202.197 197.054 124.862  1.00 64.16           O  
ATOM   1017  CG  ASP c 453     204.004 193.633 127.202  1.00 64.16           C  
ATOM   1018  OD1 ASP c 453     203.306 193.846 128.217  1.00 64.16           O  
ATOM   1019  OD2 ASP c 453     204.995 192.872 127.215  1.00 64.16           O  
ATOM   1020  N   ARG c 454     201.468 195.367 123.569  1.00 67.60           N  
ATOM   1021  CA  ARG c 454     201.199 196.102 122.339  1.00 67.60           C  
ATOM   1022  C   ARG c 454     199.892 196.881 122.440  1.00 67.60           C  
ATOM   1023  CB  ARG c 454     201.150 195.149 121.143  1.00 67.60           C  
ATOM   1024  O   ARG c 454     199.801 198.017 121.968  1.00 67.60           O  
ATOM   1025  CG  ARG c 454     202.517 194.668 120.680  1.00 67.60           C  
ATOM   1026  CD  ARG c 454     202.415 193.788 119.442  1.00 67.60           C  
ATOM   1027  NE  ARG c 454     203.602 192.956 119.276  1.00 67.60           N  
ATOM   1028  NH1 ARG c 454     202.827 191.866 117.391  1.00 67.60           N  
ATOM   1029  NH2 ARG c 454     204.891 191.357 118.247  1.00 67.60           N  
ATOM   1030  CZ  ARG c 454     203.771 192.061 118.305  1.00 67.60           C  
ATOM   1031  N   GLU c 455     198.958 196.189 123.058  1.00 67.24           N  
ATOM   1032  CA  GLU c 455     197.654 196.798 123.299  1.00 67.24           C  
ATOM   1033  C   GLU c 455     197.757 197.942 124.302  1.00 67.24           C  
ATOM   1034  CB  GLU c 455     196.655 195.750 123.798  1.00 67.24           C  
ATOM   1035  O   GLU c 455     197.079 198.962 124.160  1.00 67.24           O  
ATOM   1036  CG  GLU c 455     196.169 194.798 122.715  1.00 67.24           C  
ATOM   1037  CD  GLU c 455     195.218 193.733 123.236  1.00 67.24           C  
ATOM   1038  OE1 GLU c 455     194.748 192.895 122.433  1.00 67.24           O  
ATOM   1039  OE2 GLU c 455     194.941 193.735 124.456  1.00 67.24           O  
ATOM   1040  N   GLU c 456     198.655 197.804 125.276  1.00 64.98           N  
ATOM   1041  CA  GLU c 456     198.982 198.836 126.255  1.00 64.98           C  
ATOM   1042  C   GLU c 456     199.766 199.977 125.613  1.00 64.98           C  
ATOM   1043  CB  GLU c 456     199.776 198.241 127.420  1.00 64.98           C  
ATOM   1044  O   GLU c 456     199.552 201.145 125.941  1.00 64.98           O  
ATOM   1045  CG  GLU c 456     199.805 199.124 128.659  1.00 64.98           C  
ATOM   1046  CD  GLU c 456     200.498 198.472 129.845  1.00 64.98           C  
ATOM   1047  OE1 GLU c 456     200.603 199.114 130.915  1.00 64.98           O  
ATOM   1048  OE2 GLU c 456     200.942 197.310 129.702  1.00 64.98           O  
ATOM   1049  N   PHE c 457     200.641 199.683 124.708  1.00 64.51           N  
ATOM   1050  CA  PHE c 457     201.446 200.612 123.924  1.00 64.51           C  
ATOM   1051  C   PHE c 457     200.577 201.382 122.937  1.00 64.51           C  
ATOM   1052  CB  PHE c 457     202.556 199.867 123.178  1.00 64.51           C  
ATOM   1053  O   PHE c 457     200.726 202.596 122.787  1.00 64.51           O  
ATOM   1054  CG  PHE c 457     203.465 200.768 122.383  1.00 64.51           C  
ATOM   1055  CD2 PHE c 457     203.340 200.862 121.003  1.00 64.51           C  
ATOM   1056  CD1 PHE c 457     204.444 201.520 123.019  1.00 64.51           C  
ATOM   1057  CE2 PHE c 457     204.179 201.693 120.266  1.00 64.51           C  
ATOM   1058  CE1 PHE c 457     205.286 202.355 122.289  1.00 64.51           C  
ATOM   1059  CZ  PHE c 457     205.153 202.439 120.913  1.00 64.51           C  
ATOM   1060  N   VAL c 458     199.563 200.802 122.323  1.00 64.73           N  
ATOM   1061  CA  VAL c 458     198.611 201.351 121.364  1.00 64.73           C  
ATOM   1062  C   VAL c 458     197.583 202.213 122.092  1.00 64.73           C  
ATOM   1063  CB  VAL c 458     197.902 200.235 120.564  1.00 64.73           C  
ATOM   1064  O   VAL c 458     197.194 203.275 121.599  1.00 64.73           O  
ATOM   1065  CG1 VAL c 458     196.776 200.814 119.711  1.00 64.73           C  
ATOM   1066  CG2 VAL c 458     198.906 199.482 119.693  1.00 64.73           C  
ATOM   1067  N   ARG c 459     197.177 201.848 123.229  1.00 65.01           N  
ATOM   1068  CA  ARG c 459     196.259 202.624 124.057  1.00 65.01           C  
ATOM   1069  C   ARG c 459     196.908 203.923 124.525  1.00 65.01           C  
ATOM   1070  CB  ARG c 459     195.798 201.804 125.262  1.00 65.01           C  
ATOM   1071  O   ARG c 459     196.243 204.955 124.625  1.00 65.01           O  
ATOM   1072  CG  ARG c 459     194.688 200.815 124.948  1.00 65.01           C  
ATOM   1073  CD  ARG c 459     194.023 200.290 126.213  1.00 65.01           C  
ATOM   1074  NE  ARG c 459     193.614 198.896 126.068  1.00 65.01           N  
ATOM   1075  NH1 ARG c 459     192.246 198.888 127.929  1.00 65.01           N  
ATOM   1076  NH2 ARG c 459     192.475 196.993 126.662  1.00 65.01           N  
ATOM   1077  CZ  ARG c 459     192.779 198.262 126.886  1.00 65.01           C  
ATOM   1078  N   PHE c 460     198.163 203.941 124.653  1.00 62.76           N  
ATOM   1079  CA  PHE c 460     198.974 205.057 125.123  1.00 62.76           C  
ATOM   1080  C   PHE c 460     199.341 205.984 123.970  1.00 62.76           C  
ATOM   1081  CB  PHE c 460     200.244 204.548 125.812  1.00 62.76           C  
ATOM   1082  O   PHE c 460     199.348 207.207 124.127  1.00 62.76           O  
ATOM   1083  CG  PHE c 460     201.051 205.632 126.473  1.00 62.76           C  
ATOM   1084  CD2 PHE c 460     202.144 206.197 125.825  1.00 62.76           C  
ATOM   1085  CD1 PHE c 460     200.721 206.086 127.742  1.00 62.76           C  
ATOM   1086  CE2 PHE c 460     202.894 207.200 126.434  1.00 62.76           C  
ATOM   1087  CE1 PHE c 460     201.465 207.088 128.357  1.00 62.76           C  
ATOM   1088  CZ  PHE c 460     202.552 207.644 127.702  1.00 62.76           C  
ATOM   1089  N   VAL c 461     199.417 205.543 122.703  1.00 61.19           N  
ATOM   1090  CA  VAL c 461     199.826 206.216 121.475  1.00 61.19           C  
ATOM   1091  C   VAL c 461     198.601 206.783 120.763  1.00 61.19           C  
ATOM   1092  CB  VAL c 461     200.596 205.262 120.534  1.00 61.19           C  
ATOM   1093  O   VAL c 461     198.690 207.806 120.081  1.00 61.19           O  
ATOM   1094  CG1 VAL c 461     200.902 205.946 119.205  1.00 61.19           C  
ATOM   1095  CG2 VAL c 461     201.884 204.779 121.200  1.00 61.19           C  
ATOM   1096  N   GLU c 462     197.319 206.311 121.056  1.00 56.54           N  
ATOM   1097  CA  GLU c 462     196.033 206.772 120.542  1.00 56.54           C  
ATOM   1098  C   GLU c 462     195.704 208.173 121.051  1.00 56.54           C  
ATOM   1099  CB  GLU c 462     194.917 205.796 120.930  1.00 56.54           C  
ATOM   1100  O   GLU c 462     195.035 208.947 120.364  1.00 56.54           O  
ATOM   1101  CG  GLU c 462     194.742 204.642 119.954  1.00 56.54           C  
ATOM   1102  CD  GLU c 462     193.636 203.681 120.355  1.00 56.54           C  
ATOM   1103  OE1 GLU c 462     193.360 202.723 119.598  1.00 56.54           O  
ATOM   1104  OE2 GLU c 462     193.036 203.888 121.435  1.00 56.54           O  
ATOM   1105  N   ASN c 463     196.635 208.833 121.819  1.00 56.17           N  
ATOM   1106  CA  ASN c 463     196.563 210.192 122.346  1.00 56.17           C  
ATOM   1107  C   ASN c 463     197.667 211.076 121.773  1.00 56.17           C  
ATOM   1108  CB  ASN c 463     196.630 210.180 123.874  1.00 56.17           C  
ATOM   1109  O   ASN c 463     197.601 212.302 121.873  1.00 56.17           O  
ATOM   1110  CG  ASN c 463     195.320 209.762 124.513  1.00 56.17           C  
ATOM   1111  ND2 ASN c 463     195.382 209.351 125.775  1.00 56.17           N  
ATOM   1112  OD1 ASN c 463     194.264 209.807 123.878  1.00 56.17           O  
ATOM   1113  N   GLN c 464     198.484 210.528 120.565  1.00 58.29           N  
ATOM   1114  CA  GLN c 464     199.651 211.228 120.036  1.00 58.29           C  
ATOM   1115  C   GLN c 464     199.778 211.025 118.528  1.00 58.29           C  
ATOM   1116  CB  GLN c 464     200.925 210.755 120.739  1.00 58.29           C  
ATOM   1117  O   GLN c 464     199.071 210.198 117.946  1.00 58.29           O  
ATOM   1118  CG  GLN c 464     200.990 211.133 122.213  1.00 58.29           C  
ATOM   1119  CD  GLN c 464     202.404 211.405 122.688  1.00 58.29           C  
ATOM   1120  NE2 GLN c 464     202.534 211.898 123.914  1.00 58.29           N  
ATOM   1121  OE1 GLN c 464     203.374 211.173 121.958  1.00 58.29           O  
ATOM   1122  N   HIS c 465     200.414 211.962 117.525  1.00 64.18           N  
ATOM   1123  CA  HIS c 465     200.876 212.139 116.152  1.00 64.18           C  
ATOM   1124  C   HIS c 465     201.467 210.846 115.598  1.00 64.18           C  
ATOM   1125  CB  HIS c 465     201.910 213.264 116.077  1.00 64.18           C  
ATOM   1126  O   HIS c 465     201.859 210.790 114.431  1.00 64.18           O  
ATOM   1127  CG  HIS c 465     201.309 214.633 116.086  1.00 64.18           C  
ATOM   1128  CD2 HIS c 465     201.140 215.537 115.093  1.00 64.18           C  
ATOM   1129  ND1 HIS c 465     200.798 215.214 117.226  1.00 64.18           N  
ATOM   1130  CE1 HIS c 465     200.339 216.419 116.933  1.00 64.18           C  
ATOM   1131  NE2 HIS c 465     200.535 216.640 115.644  1.00 64.18           N  
ATOM   1132  N   PHE c 466     201.375 209.605 116.287  1.00 64.85           N  
ATOM   1133  CA  PHE c 466     202.035 208.372 115.877  1.00 64.85           C  
ATOM   1134  C   PHE c 466     201.011 207.300 115.527  1.00 64.85           C  
ATOM   1135  CB  PHE c 466     202.967 207.865 116.984  1.00 64.85           C  
ATOM   1136  O   PHE c 466     201.360 206.129 115.363  1.00 64.85           O  
ATOM   1137  CG  PHE c 466     204.166 208.744 117.217  1.00 64.85           C  
ATOM   1138  CD1 PHE c 466     205.279 208.658 116.389  1.00 64.85           C  
ATOM   1139  CD2 PHE c 466     204.180 209.657 118.264  1.00 64.85           C  
ATOM   1140  CE1 PHE c 466     206.391 209.470 116.603  1.00 64.85           C  
ATOM   1141  CE2 PHE c 466     205.288 210.471 118.483  1.00 64.85           C  
ATOM   1142  CZ  PHE c 466     206.391 210.375 117.652  1.00 64.85           C  
ATOM   1143  N   VAL c 467     199.770 207.680 115.415  1.00 67.42           N  
ATOM   1144  CA  VAL c 467     198.604 206.827 115.219  1.00 67.42           C  
ATOM   1145  C   VAL c 467     198.701 206.118 113.869  1.00 67.42           C  
ATOM   1146  CB  VAL c 467     197.288 207.634 115.301  1.00 67.42           C  
ATOM   1147  O   VAL c 467     198.401 204.926 113.764  1.00 67.42           O  
ATOM   1148  CG1 VAL c 467     196.090 206.750 114.962  1.00 67.42           C  
ATOM   1149  CG2 VAL c 467     197.127 208.248 116.692  1.00 67.42           C  
ATOM   1150  N   GLU c 468     199.238 206.751 112.826  1.00 68.77           N  
ATOM   1151  CA  GLU c 468     199.395 206.213 111.478  1.00 68.77           C  
ATOM   1152  C   GLU c 468     200.516 205.179 111.422  1.00 68.77           C  
ATOM   1153  CB  GLU c 468     199.667 207.340 110.478  1.00 68.77           C  
ATOM   1154  O   GLU c 468     200.380 204.144 110.768  1.00 68.77           O  
ATOM   1155  CG  GLU c 468     198.432 208.153 110.117  1.00 68.77           C  
ATOM   1156  CD  GLU c 468     198.729 209.305 109.170  1.00 68.77           C  
ATOM   1157  OE1 GLU c 468     197.814 210.111 108.887  1.00 68.77           O  
ATOM   1158  OE2 GLU c 468     199.887 209.402 108.704  1.00 68.77           O  
ATOM   1159  N   LYS c 469     201.580 205.319 112.118  1.00 69.88           N  
ATOM   1160  CA  LYS c 469     202.742 204.436 112.184  1.00 69.88           C  
ATOM   1161  C   LYS c 469     202.461 203.223 113.066  1.00 69.88           C  
ATOM   1162  CB  LYS c 469     203.962 205.194 112.709  1.00 69.88           C  
ATOM   1163  O   LYS c 469     202.904 202.113 112.763  1.00 69.88           O  
ATOM   1164  CG  LYS c 469     204.591 206.135 111.692  1.00 69.88           C  
ATOM   1165  CD  LYS c 469     205.851 206.791 112.240  1.00 69.88           C  
ATOM   1166  CE  LYS c 469     206.438 207.791 111.254  1.00 69.88           C  
ATOM   1167  NZ  LYS c 469     207.685 208.422 111.779  1.00 69.88           N  
ATOM   1168  N   VAL c 470     201.614 203.414 114.074  1.00 68.99           N  
ATOM   1169  CA  VAL c 470     201.176 202.372 114.997  1.00 68.99           C  
ATOM   1170  C   VAL c 470     200.137 201.484 114.319  1.00 68.99           C  
ATOM   1171  CB  VAL c 470     200.596 202.974 116.298  1.00 68.99           C  
ATOM   1172  O   VAL c 470     200.145 200.263 114.495  1.00 68.99           O  
ATOM   1173  CG1 VAL c 470     200.004 201.879 117.182  1.00 68.99           C  
ATOM   1174  CG2 VAL c 470     201.674 203.749 117.053  1.00 68.99           C  
ATOM   1175  N   ASP c 471     199.329 202.025 113.446  1.00 73.29           N  
ATOM   1176  CA  ASP c 471     198.359 201.311 112.621  1.00 73.29           C  
ATOM   1177  C   ASP c 471     199.059 200.464 111.561  1.00 73.29           C  
ATOM   1178  CB  ASP c 471     197.395 202.296 111.955  1.00 73.29           C  
ATOM   1179  O   ASP c 471     198.628 199.345 111.271  1.00 73.29           O  
ATOM   1180  CG  ASP c 471     196.279 202.748 112.880  1.00 73.29           C  
ATOM   1181  OD1 ASP c 471     196.095 202.142 113.958  1.00 73.29           O  
ATOM   1182  OD2 ASP c 471     195.574 203.719 112.525  1.00 73.29           O  
ATOM   1183  N   THR c 472     200.103 200.967 110.994  1.00 76.43           N  
ATOM   1184  CA  THR c 472     200.957 200.267 110.041  1.00 76.43           C  
ATOM   1185  C   THR c 472     201.656 199.086 110.707  1.00 76.43           C  
ATOM   1186  CB  THR c 472     202.011 201.213 109.436  1.00 76.43           C  
ATOM   1187  O   THR c 472     201.801 198.021 110.102  1.00 76.43           O  
ATOM   1188  CG2 THR c 472     202.752 200.545 108.281  1.00 76.43           C  
ATOM   1189  OG1 THR c 472     201.361 202.395 108.950  1.00 76.43           O  
ATOM   1190  N   ILE c 473     202.022 199.202 111.957  1.00 74.79           N  
ATOM   1191  CA  ILE c 473     202.693 198.175 112.746  1.00 74.79           C  
ATOM   1192  C   ILE c 473     201.702 197.070 113.104  1.00 74.79           C  
ATOM   1193  CB  ILE c 473     203.323 198.766 114.026  1.00 74.79           C  
ATOM   1194  O   ILE c 473     202.011 195.883 112.970  1.00 74.79           O  
ATOM   1195  CG1 ILE c 473     204.422 199.773 113.665  1.00 74.79           C  
ATOM   1196  CG2 ILE c 473     203.874 197.653 114.921  1.00 74.79           C  
ATOM   1197  CD1 ILE c 473     204.944 200.572 114.850  1.00 74.79           C  
ATOM   1198  N   TYR c 474     200.459 197.451 113.436  1.00 75.58           N  
ATOM   1199  CA  TYR c 474     199.380 196.541 113.807  1.00 75.58           C  
ATOM   1200  C   TYR c 474     198.879 195.766 112.593  1.00 75.58           C  
ATOM   1201  CB  TYR c 474     198.222 197.311 114.449  1.00 75.58           C  
ATOM   1202  O   TYR c 474     198.655 194.556 112.670  1.00 75.58           O  
ATOM   1203  CG  TYR c 474     197.227 196.428 115.160  1.00 75.58           C  
ATOM   1204  CD2 TYR c 474     196.026 196.069 114.551  1.00 75.58           C  
ATOM   1205  CD1 TYR c 474     197.483 195.950 116.441  1.00 75.58           C  
ATOM   1206  CE2 TYR c 474     195.103 195.258 115.203  1.00 75.58           C  
ATOM   1207  CE1 TYR c 474     196.569 195.138 117.102  1.00 75.58           C  
ATOM   1208  OH  TYR c 474     194.474 193.993 117.127  1.00 75.58           O  
ATOM   1209  CZ  TYR c 474     195.384 194.797 116.476  1.00 75.58           C  
ATOM   1210  N   ASN c 475     198.729 196.444 111.502  1.00 80.28           N  
ATOM   1211  CA  ASN c 475     198.333 195.819 110.245  1.00 80.28           C  
ATOM   1212  C   ASN c 475     199.417 194.883 109.720  1.00 80.28           C  
ATOM   1213  CB  ASN c 475     197.999 196.885 109.198  1.00 80.28           C  
ATOM   1214  O   ASN c 475     199.112 193.834 109.148  1.00 80.28           O  
ATOM   1215  CG  ASN c 475     196.707 197.616 109.501  1.00 80.28           C  
ATOM   1216  ND2 ASN c 475     196.569 198.824 108.968  1.00 80.28           N  
ATOM   1217  OD1 ASN c 475     195.839 197.101 110.211  1.00 80.28           O  
ATOM   1218  N   GLY c 476     200.648 195.282 109.912  1.00 80.84           N  
ATOM   1219  CA  GLY c 476     201.801 194.477 109.542  1.00 80.84           C  
ATOM   1220  C   GLY c 476     201.903 193.185 110.331  1.00 80.84           C  
ATOM   1221  O   GLY c 476     202.232 192.135 109.773  1.00 80.84           O  
ATOM   1222  N   TYR c 477     201.561 193.160 111.561  1.00 80.49           N  
ATOM   1223  CA  TYR c 477     201.561 192.001 112.446  1.00 80.49           C  
ATOM   1224  C   TYR c 477     200.413 191.056 112.109  1.00 80.49           C  
ATOM   1225  CB  TYR c 477     201.461 192.442 113.910  1.00 80.49           C  
ATOM   1226  O   TYR c 477     200.585 189.834 112.117  1.00 80.49           O  
ATOM   1227  CG  TYR c 477     202.774 192.901 114.496  1.00 80.49           C  
ATOM   1228  CD1 TYR c 477     203.844 192.020 114.631  1.00 80.49           C  
ATOM   1229  CD2 TYR c 477     202.945 194.215 114.920  1.00 80.49           C  
ATOM   1230  CE1 TYR c 477     205.055 192.437 115.172  1.00 80.49           C  
ATOM   1231  CE2 TYR c 477     204.152 194.642 115.462  1.00 80.49           C  
ATOM   1232  OH  TYR c 477     206.396 194.168 116.122  1.00 80.49           O  
ATOM   1233  CZ  TYR c 477     205.200 193.749 115.585  1.00 80.49           C  
ATOM   1234  N   ASN c 478     199.249 191.630 111.777  1.00 81.54           N  
ATOM   1235  CA  ASN c 478     198.090 190.851 111.352  1.00 81.54           C  
ATOM   1236  C   ASN c 478     198.346 190.143 110.025  1.00 81.54           C  
ATOM   1237  CB  ASN c 478     196.852 191.743 111.248  1.00 81.54           C  
ATOM   1238  O   ASN c 478     197.923 189.002 109.833  1.00 81.54           O  
ATOM   1239  CG  ASN c 478     196.289 192.121 112.604  1.00 81.54           C  
ATOM   1240  ND2 ASN c 478     195.630 193.273 112.672  1.00 81.54           N  
ATOM   1241  OD1 ASN c 478     196.446 191.387 113.582  1.00 81.54           O  
ATOM   1242  N   GLU c 479     198.988 190.827 109.179  1.00 84.48           N  
ATOM   1243  CA  GLU c 479     199.395 190.267 107.892  1.00 84.48           C  
ATOM   1244  C   GLU c 479     200.388 189.125 108.079  1.00 84.48           C  
ATOM   1245  CB  GLU c 479     200.001 191.353 107.002  1.00 84.48           C  
ATOM   1246  O   GLU c 479     200.328 188.121 107.367  1.00 84.48           O  
ATOM   1247  CG  GLU c 479     198.985 192.352 106.469  1.00 84.48           C  
ATOM   1248  CD  GLU c 479     199.613 193.473 105.656  1.00 84.48           C  
ATOM   1249  OE1 GLU c 479     198.883 194.400 105.234  1.00 84.48           O  
ATOM   1250  OE2 GLU c 479     200.844 193.424 105.437  1.00 84.48           O  
ATOM   1251  N   SER c 480     201.372 189.262 109.024  1.00 85.74           N  
ATOM   1252  CA  SER c 480     202.357 188.240 109.364  1.00 85.74           C  
ATOM   1253  C   SER c 480     201.691 187.012 109.973  1.00 85.74           C  
ATOM   1254  CB  SER c 480     203.396 188.802 110.335  1.00 85.74           C  
ATOM   1255  O   SER c 480     202.079 185.880 109.678  1.00 85.74           O  
ATOM   1256  OG  SER c 480     204.121 189.864 109.740  1.00 85.74           O  
ATOM   1257  N   LEU c 481     200.658 187.177 110.768  1.00 85.32           N  
ATOM   1258  CA  LEU c 481     199.875 186.099 111.359  1.00 85.32           C  
ATOM   1259  C   LEU c 481     199.112 185.328 110.287  1.00 85.32           C  
ATOM   1260  CB  LEU c 481     198.897 186.654 112.398  1.00 85.32           C  
ATOM   1261  O   LEU c 481     199.028 184.099 110.340  1.00 85.32           O  
ATOM   1262  CG  LEU c 481     199.481 186.980 113.773  1.00 85.32           C  
ATOM   1263  CD1 LEU c 481     198.479 187.781 114.597  1.00 85.32           C  
ATOM   1264  CD2 LEU c 481     199.882 185.702 114.501  1.00 85.32           C  
ATOM   1265  N   SER c 482     198.521 186.104 109.348  1.00 86.91           N  
ATOM   1266  CA  SER c 482     197.820 185.487 108.228  1.00 86.91           C  
ATOM   1267  C   SER c 482     198.769 184.650 107.375  1.00 86.91           C  
ATOM   1268  CB  SER c 482     197.152 186.555 107.362  1.00 86.91           C  
ATOM   1269  O   SER c 482     198.416 183.552 106.942  1.00 86.91           O  
ATOM   1270  OG  SER c 482     196.453 185.961 106.280  1.00 86.91           O  
ATOM   1271  N   MET c 483     199.993 185.195 107.099  1.00 86.51           N  
ATOM   1272  CA  MET c 483     201.036 184.511 106.340  1.00 86.51           C  
ATOM   1273  C   MET c 483     201.478 183.235 107.050  1.00 86.51           C  
ATOM   1274  CB  MET c 483     202.238 185.433 106.124  1.00 86.51           C  
ATOM   1275  O   MET c 483     201.715 182.212 106.405  1.00 86.51           O  
ATOM   1276  CG  MET c 483     201.978 186.558 105.136  1.00 86.51           C  
ATOM   1277  SD  MET c 483     203.441 187.638 104.900  1.00 86.51           S  
ATOM   1278  CE  MET c 483     204.526 186.511 103.983  1.00 86.51           C  
ATOM   1279  N   MET c 484     201.603 183.286 108.387  1.00 88.50           N  
ATOM   1280  CA  MET c 484     201.994 182.142 109.205  1.00 88.50           C  
ATOM   1281  C   MET c 484     200.936 181.045 109.148  1.00 88.50           C  
ATOM   1282  CB  MET c 484     202.226 182.570 110.654  1.00 88.50           C  
ATOM   1283  O   MET c 484     201.266 179.861 109.068  1.00 88.50           O  
ATOM   1284  CG  MET c 484     203.545 183.293 110.877  1.00 88.50           C  
ATOM   1285  SD  MET c 484     203.842 183.684 112.645  1.00 88.50           S  
ATOM   1286  CE  MET c 484     202.841 185.188 112.813  1.00 88.50           C  
ATOM   1287  N   ASP c 485     199.642 181.442 109.157  1.00 88.18           N  
ATOM   1288  CA  ASP c 485     198.527 180.506 109.042  1.00 88.18           C  
ATOM   1289  C   ASP c 485     198.532 179.813 107.681  1.00 88.18           C  
ATOM   1290  CB  ASP c 485     197.196 181.228 109.259  1.00 88.18           C  
ATOM   1291  O   ASP c 485     198.303 178.604 107.593  1.00 88.18           O  
ATOM   1292  CG  ASP c 485     196.941 181.576 110.715  1.00 88.18           C  
ATOM   1293  OD1 ASP c 485     197.605 181.001 111.605  1.00 88.18           O  
ATOM   1294  OD2 ASP c 485     196.066 182.431 110.976  1.00 88.18           O  
ATOM   1295  N   ASP c 486     198.767 180.643 106.650  1.00 89.11           N  
ATOM   1296  CA  ASP c 486     198.834 180.128 105.286  1.00 89.11           C  
ATOM   1297  C   ASP c 486     199.994 179.146 105.126  1.00 89.11           C  
ATOM   1298  CB  ASP c 486     198.974 181.276 104.285  1.00 89.11           C  
ATOM   1299  O   ASP c 486     199.841 178.092 104.506  1.00 89.11           O  
ATOM   1300  CG  ASP c 486     197.704 182.093 104.139  1.00 89.11           C  
ATOM   1301  OD1 ASP c 486     196.628 181.634 104.577  1.00 89.11           O  
ATOM   1302  OD2 ASP c 486     197.779 183.208 103.577  1.00 89.11           O  
ATOM   1303  N   LEU c 487     201.177 179.495 105.672  1.00 89.89           N  
ATOM   1304  CA  LEU c 487     202.381 178.674 105.611  1.00 89.89           C  
ATOM   1305  C   LEU c 487     202.197 177.380 106.396  1.00 89.89           C  
ATOM   1306  CB  LEU c 487     203.585 179.447 106.153  1.00 89.89           C  
ATOM   1307  O   LEU c 487     202.640 176.315 105.960  1.00 89.89           O  
ATOM   1308  CG  LEU c 487     204.222 180.462 105.203  1.00 89.89           C  
ATOM   1309  CD1 LEU c 487     205.235 181.325 105.950  1.00 89.89           C  
ATOM   1310  CD2 LEU c 487     204.885 179.754 104.026  1.00 89.89           C  
ATOM   1311  N   THR c 488     201.579 177.437 107.565  1.00 89.79           N  
ATOM   1312  CA  THR c 488     201.274 176.271 108.387  1.00 89.79           C  
ATOM   1313  C   THR c 488     200.386 175.290 107.626  1.00 89.79           C  
ATOM   1314  CB  THR c 488     200.583 176.679 109.702  1.00 89.79           C  
ATOM   1315  O   THR c 488     200.628 174.081 107.649  1.00 89.79           O  
ATOM   1316  CG2 THR c 488     200.317 175.463 110.583  1.00 89.79           C  
ATOM   1317  OG1 THR c 488     201.424 177.597 110.412  1.00 89.79           O  
ATOM   1318  N   ARG c 489     199.338 175.823 106.936  1.00 90.06           N  
ATOM   1319  CA  ARG c 489     198.422 175.003 106.150  1.00 90.06           C  
ATOM   1320  C   ARG c 489     199.152 174.307 105.008  1.00 90.06           C  
ATOM   1321  CB  ARG c 489     197.276 175.853 105.600  1.00 90.06           C  
ATOM   1322  O   ARG c 489     198.946 173.116 104.766  1.00 90.06           O  
ATOM   1323  CG  ARG c 489     196.207 176.189 106.629  1.00 90.06           C  
ATOM   1324  CD  ARG c 489     194.975 176.805 105.983  1.00 90.06           C  
ATOM   1325  NE  ARG c 489     195.254 178.134 105.444  1.00 90.06           N  
ATOM   1326  NH1 ARG c 489     193.115 178.943 105.775  1.00 90.06           N  
ATOM   1327  NH2 ARG c 489     194.726 180.288 104.853  1.00 90.06           N  
ATOM   1328  CZ  ARG c 489     194.365 179.118 105.358  1.00 90.06           C  
ATOM   1329  N   GLU c 490     200.008 175.099 104.322  1.00 89.35           N  
ATOM   1330  CA  GLU c 490     200.774 174.606 103.180  1.00 89.35           C  
ATOM   1331  C   GLU c 490     201.782 173.544 103.611  1.00 89.35           C  
ATOM   1332  CB  GLU c 490     201.493 175.759 102.477  1.00 89.35           C  
ATOM   1333  O   GLU c 490     202.000 172.561 102.899  1.00 89.35           O  
ATOM   1334  CG  GLU c 490     200.565 176.680 101.700  1.00 89.35           C  
ATOM   1335  CD  GLU c 490     201.302 177.766 100.930  1.00 89.35           C  
ATOM   1336  OE1 GLU c 490     200.646 178.703 100.425  1.00 89.35           O  
ATOM   1337  OE2 GLU c 490     202.546 177.676 100.833  1.00 89.35           O  
ATOM   1338  N   LEU c 491     202.407 173.724 104.752  1.00 88.99           N  
ATOM   1339  CA  LEU c 491     203.398 172.799 105.291  1.00 88.99           C  
ATOM   1340  C   LEU c 491     202.741 171.503 105.749  1.00 88.99           C  
ATOM   1341  CB  LEU c 491     204.152 173.443 106.458  1.00 88.99           C  
ATOM   1342  O   LEU c 491     203.285 170.416 105.538  1.00 88.99           O  
ATOM   1343  CG  LEU c 491     205.227 174.466 106.089  1.00 88.99           C  
ATOM   1344  CD1 LEU c 491     205.675 175.235 107.327  1.00 88.99           C  
ATOM   1345  CD2 LEU c 491     206.413 173.781 105.419  1.00 88.99           C  
ATOM   1346  N   LEU c 492     201.553 171.575 106.383  1.00 87.57           N  
ATOM   1347  CA  LEU c 492     200.802 170.408 106.833  1.00 87.57           C  
ATOM   1348  C   LEU c 492     200.314 169.585 105.646  1.00 87.57           C  
ATOM   1349  CB  LEU c 492     199.613 170.837 107.696  1.00 87.57           C  
ATOM   1350  O   LEU c 492     200.322 168.353 105.694  1.00 87.57           O  
ATOM   1351  CG  LEU c 492     199.944 171.352 109.098  1.00 87.57           C  
ATOM   1352  CD1 LEU c 492     198.684 171.869 109.784  1.00 87.57           C  
ATOM   1353  CD2 LEU c 492     200.601 170.255 109.930  1.00 87.57           C  
ATOM   1354  N   LEU c 493     199.856 170.308 104.593  1.00 87.69           N  
ATOM   1355  CA  LEU c 493     199.428 169.671 103.353  1.00 87.69           C  
ATOM   1356  C   LEU c 493     200.589 168.936 102.689  1.00 87.69           C  
ATOM   1357  CB  LEU c 493     198.848 170.709 102.389  1.00 87.69           C  
ATOM   1358  O   LEU c 493     200.410 167.840 102.153  1.00 87.69           O  
ATOM   1359  CG  LEU c 493     197.445 171.226 102.713  1.00 87.69           C  
ATOM   1360  CD1 LEU c 493     197.083 172.387 101.793  1.00 87.69           C  
ATOM   1361  CD2 LEU c 493     196.419 170.103 102.595  1.00 87.69           C  
ATOM   1362  N   TRP c 494     201.761 169.707 102.713  1.00 89.31           N  
ATOM   1363  CA  TRP c 494     202.975 169.103 102.175  1.00 89.31           C  
ATOM   1364  C   TRP c 494     203.321 167.818 102.919  1.00 89.31           C  
ATOM   1365  CB  TRP c 494     204.147 170.085 102.258  1.00 89.31           C  
ATOM   1366  O   TRP c 494     203.685 166.813 102.302  1.00 89.31           O  
ATOM   1367  CG  TRP c 494     205.401 169.595 101.595  1.00 89.31           C  
ATOM   1368  CD1 TRP c 494     205.775 169.784 100.295  1.00 89.31           C  
ATOM   1369  CD2 TRP c 494     206.443 168.828 102.207  1.00 89.31           C  
ATOM   1370  CE2 TRP c 494     207.420 168.589 101.215  1.00 89.31           C  
ATOM   1371  CE3 TRP c 494     206.648 168.322 103.497  1.00 89.31           C  
ATOM   1372  NE1 TRP c 494     206.989 169.181 100.059  1.00 89.31           N  
ATOM   1373  CH2 TRP c 494     208.761 167.378 102.745  1.00 89.31           C  
ATOM   1374  CZ2 TRP c 494     208.586 167.863 101.475  1.00 89.31           C  
ATOM   1375  CZ3 TRP c 494     207.808 167.599 103.754  1.00 89.31           C  
ATOM   1376  N   GLU c 495     203.315 167.801 104.305  1.00 84.95           N  
ATOM   1377  CA  GLU c 495     203.600 166.656 105.165  1.00 84.95           C  
ATOM   1378  C   GLU c 495     202.641 165.503 104.885  1.00 84.95           C  
ATOM   1379  CB  GLU c 495     203.524 167.058 106.640  1.00 84.95           C  
ATOM   1380  O   GLU c 495     203.047 164.339 104.872  1.00 84.95           O  
ATOM   1381  CG  GLU c 495     204.190 166.067 107.583  1.00 84.95           C  
ATOM   1382  CD  GLU c 495     204.048 166.446 109.049  1.00 84.95           C  
ATOM   1383  OE1 GLU c 495     204.500 165.671 109.923  1.00 84.95           O  
ATOM   1384  OE2 GLU c 495     203.480 167.526 109.325  1.00 84.95           O  
ATOM   1385  N   LYS c 496     201.363 165.803 104.676  1.00 83.60           N  
ATOM   1386  CA  LYS c 496     200.308 164.831 104.409  1.00 83.60           C  
ATOM   1387  C   LYS c 496     200.510 164.157 103.055  1.00 83.60           C  
ATOM   1388  CB  LYS c 496     198.933 165.501 104.463  1.00 83.60           C  
ATOM   1389  O   LYS c 496     200.299 162.951 102.919  1.00 83.60           O  
ATOM   1390  CG  LYS c 496     197.768 164.523 104.464  1.00 83.60           C  
ATOM   1391  CD  LYS c 496     196.433 165.246 104.593  1.00 83.60           C  
ATOM   1392  CE  LYS c 496     195.261 164.277 104.508  1.00 83.60           C  
ATOM   1393  NZ  LYS c 496     193.950 164.982 104.625  1.00 83.60           N  
ATOM   1394  N   LYS c 497     200.956 164.916 102.061  1.00 82.65           N  
ATOM   1395  CA  LYS c 497     201.150 164.467 100.685  1.00 82.65           C  
ATOM   1396  C   LYS c 497     202.374 163.562 100.567  1.00 82.65           C  
ATOM   1397  CB  LYS c 497     201.290 165.664  99.743  1.00 82.65           C  
ATOM   1398  O   LYS c 497     202.356 162.577  99.827  1.00 82.65           O  
ATOM   1399  CG  LYS c 497     199.968 166.326  99.382  1.00 82.65           C  
ATOM   1400  CD  LYS c 497     200.160 167.435  98.355  1.00 82.65           C  
ATOM   1401  CE  LYS c 497     198.855 168.162  98.067  1.00 82.65           C  
ATOM   1402  NZ  LYS c 497     199.038 169.250  97.060  1.00 82.65           N  
ATOM   1403  N   TYR c 498     203.369 163.774 101.434  1.00 81.83           N  
ATOM   1404  CA  TYR c 498     204.648 163.102 101.225  1.00 81.83           C  
ATOM   1405  C   TYR c 498     205.041 162.286 102.450  1.00 81.83           C  
ATOM   1406  CB  TYR c 498     205.744 164.122 100.903  1.00 81.83           C  
ATOM   1407  O   TYR c 498     206.114 161.678 102.480  1.00 81.83           O  
ATOM   1408  CG  TYR c 498     205.501 164.894  99.629  1.00 81.83           C  
ATOM   1409  CD1 TYR c 498     205.685 164.297  98.383  1.00 81.83           C  
ATOM   1410  CD2 TYR c 498     205.088 166.221  99.667  1.00 81.83           C  
ATOM   1411  CE1 TYR c 498     205.464 165.004  97.207  1.00 81.83           C  
ATOM   1412  CE2 TYR c 498     204.864 166.938  98.497  1.00 81.83           C  
ATOM   1413  OH  TYR c 498     204.832 167.027  96.111  1.00 81.83           O  
ATOM   1414  CZ  TYR c 498     205.053 166.323  97.273  1.00 81.83           C  
ATOM   1415  N   SER c 499     204.142 162.141 103.572  1.00 66.15           N  
ATOM   1416  CA  SER c 499     204.270 161.476 104.864  1.00 66.15           C  
ATOM   1417  C   SER c 499     203.775 160.035 104.797  1.00 66.15           C  
ATOM   1418  CB  SER c 499     203.497 162.240 105.940  1.00 66.15           C  
ATOM   1419  O   SER c 499     204.280 159.166 105.509  1.00 66.15           O  
ATOM   1420  OG  SER c 499     204.381 162.952 106.786  1.00 66.15           O  
ATOM   1421  N   ASN c 500     203.084 159.600 103.563  1.00 55.81           N  
ATOM   1422  CA  ASN c 500     202.495 158.276 103.402  1.00 55.81           C  
ATOM   1423  C   ASN c 500     203.358 157.384 102.514  1.00 55.81           C  
ATOM   1424  CB  ASN c 500     201.079 158.383 102.831  1.00 55.81           C  
ATOM   1425  O   ASN c 500     203.026 156.217 102.290  1.00 55.81           O  
ATOM   1426  CG  ASN c 500     200.060 158.797 103.874  1.00 55.81           C  
ATOM   1427  ND2 ASN c 500     198.876 159.193 103.421  1.00 55.81           N  
ATOM   1428  OD1 ASN c 500     200.334 158.763 105.076  1.00 55.81           O  
ATOM   1429  N   ASN c 501     204.658 157.614 102.418  1.00 50.26           N  
ATOM   1430  CA  ASN c 501     205.553 156.707 101.706  1.00 50.26           C  
ATOM   1431  C   ASN c 501     206.637 156.152 102.625  1.00 50.26           C  
ATOM   1432  CB  ASN c 501     206.185 157.412 100.504  1.00 50.26           C  
ATOM   1433  O   ASN c 501     207.506 155.398 102.181  1.00 50.26           O  
ATOM   1434  CG  ASN c 501     205.468 157.107  99.203  1.00 50.26           C  
ATOM   1435  ND2 ASN c 501     205.850 157.802  98.139  1.00 50.26           N  
ATOM   1436  OD1 ASN c 501     204.579 156.252  99.157  1.00 50.26           O  
ATOM   1437  N   THR c 502     206.439 156.122 103.982  1.00 44.08           N  
ATOM   1438  CA  THR c 502     207.434 155.639 104.934  1.00 44.08           C  
ATOM   1439  C   THR c 502     206.882 154.474 105.751  1.00 44.08           C  
ATOM   1440  CB  THR c 502     207.892 156.764 105.883  1.00 44.08           C  
ATOM   1441  O   THR c 502     207.638 153.757 106.408  1.00 44.08           O  
ATOM   1442  CG2 THR c 502     208.948 157.642 105.223  1.00 44.08           C  
ATOM   1443  OG1 THR c 502     206.762 157.574 106.232  1.00 44.08           O  
ATOM   1444  N   ASN c 503     205.637 153.819 105.297  1.00 38.56           N  
ATOM   1445  CA  ASN c 503     205.274 152.492 105.783  1.00 38.56           C  
ATOM   1446  C   ASN c 503     205.415 151.436 104.690  1.00 38.56           C  
ATOM   1447  CB  ASN c 503     203.850 152.496 106.339  1.00 38.56           C  
ATOM   1448  O   ASN c 503     205.240 150.244 104.946  1.00 38.56           O  
ATOM   1449  CG  ASN c 503     203.769 153.082 107.734  1.00 38.56           C  
ATOM   1450  ND2 ASN c 503     202.570 153.482 108.141  1.00 38.56           N  
ATOM   1451  OD1 ASN c 503     204.775 153.174 108.441  1.00 38.56           O  
ATOM   1452  N   ALA c 504     206.293 151.609 103.631  1.00 30.33           N  
ATOM   1453  CA  ALA c 504     206.638 150.664 102.574  1.00 30.33           C  
ATOM   1454  C   ALA c 504     208.132 150.708 102.264  1.00 30.33           C  
ATOM   1455  CB  ALA c 504     205.828 150.954 101.313  1.00 30.33           C  
ATOM   1456  O   ALA c 504     208.642 149.870 101.516  1.00 30.33           O  
ATOM   1457  N   ILE c 505     209.051 151.055 103.306  1.00 27.63           N  
ATOM   1458  CA  ILE c 505     210.457 150.674 103.217  1.00 27.63           C  
ATOM   1459  C   ILE c 505     211.048 150.551 104.620  1.00 27.63           C  
ATOM   1460  CB  ILE c 505     211.267 151.690 102.380  1.00 27.63           C  
ATOM   1461  O   ILE c 505     211.138 151.541 105.350  1.00 27.63           O  
ATOM   1462  CG1 ILE c 505     210.705 151.778 100.957  1.00 27.63           C  
ATOM   1463  CG2 ILE c 505     212.751 151.315 102.362  1.00 27.63           C  
ATOM   1464  CD1 ILE c 505     211.354 152.856 100.100  1.00 27.63           C  
ATOM   1465  N   GLN c 506     210.487 149.872 105.664  1.00 28.02           N  
ATOM   1466  CA  GLN c 506     211.251 149.037 106.585  1.00 28.02           C  
ATOM   1467  C   GLN c 506     211.113 147.560 106.230  1.00 28.02           C  
ATOM   1468  CB  GLN c 506     210.802 149.276 108.027  1.00 28.02           C  
ATOM   1469  O   GLN c 506     210.019 147.093 105.909  1.00 28.02           O  
ATOM   1470  CG  GLN c 506     211.492 150.455 108.699  1.00 28.02           C  
ATOM   1471  CD  GLN c 506     211.020 150.676 110.124  1.00 28.02           C  
ATOM   1472  NE2 GLN c 506     211.615 151.652 110.801  1.00 28.02           N  
ATOM   1473  OE1 GLN c 506     210.128 149.975 110.613  1.00 28.02           O  
TER    1474      GLN c 506                                                      
ATOM   1475  N   MET f   1     229.426 164.372 226.077  1.00 61.93           N  
ATOM   1476  CA  MET f   1     228.964 164.044 224.731  1.00 61.93           C  
ATOM   1477  C   MET f   1     227.489 164.390 224.562  1.00 61.93           C  
ATOM   1478  CB  MET f   1     229.193 162.563 224.430  1.00 61.93           C  
ATOM   1479  O   MET f   1     226.666 164.048 225.412  1.00 61.93           O  
ATOM   1480  CG  MET f   1     230.325 162.304 223.448  1.00 61.93           C  
ATOM   1481  SD  MET f   1     230.401 160.552 222.907  1.00 61.93           S  
ATOM   1482  CE  MET f   1     232.197 160.294 222.906  1.00 61.93           C  
ATOM   1483  N   SER f   2     227.150 165.301 223.757  1.00 79.63           N  
ATOM   1484  CA  SER f   2     225.782 165.736 223.499  1.00 79.63           C  
ATOM   1485  C   SER f   2     224.912 164.574 223.032  1.00 79.63           C  
ATOM   1486  CB  SER f   2     225.762 166.851 222.453  1.00 79.63           C  
ATOM   1487  O   SER f   2     225.424 163.565 222.542  1.00 79.63           O  
ATOM   1488  OG  SER f   2     225.929 166.322 221.149  1.00 79.63           O  
ATOM   1489  N   THR f   3     223.727 164.452 223.375  1.00 78.57           N  
ATOM   1490  CA  THR f   3     222.758 163.435 222.980  1.00 78.57           C  
ATOM   1491  C   THR f   3     222.801 163.204 221.473  1.00 78.57           C  
ATOM   1492  CB  THR f   3     221.331 163.830 223.402  1.00 78.57           C  
ATOM   1493  O   THR f   3     222.640 162.073 221.008  1.00 78.57           O  
ATOM   1494  CG2 THR f   3     221.062 163.453 224.856  1.00 78.57           C  
ATOM   1495  OG1 THR f   3     221.168 165.245 223.250  1.00 78.57           O  
ATOM   1496  N   LEU f   4     223.162 164.202 220.785  1.00 79.70           N  
ATOM   1497  CA  LEU f   4     223.203 164.108 219.330  1.00 79.70           C  
ATOM   1498  C   LEU f   4     224.428 163.323 218.871  1.00 79.70           C  
ATOM   1499  CB  LEU f   4     223.212 165.504 218.702  1.00 79.70           C  
ATOM   1500  O   LEU f   4     224.351 162.549 217.914  1.00 79.70           O  
ATOM   1501  CG  LEU f   4     221.858 166.204 218.584  1.00 79.70           C  
ATOM   1502  CD1 LEU f   4     222.043 167.718 218.567  1.00 79.70           C  
ATOM   1503  CD2 LEU f   4     221.120 165.736 217.334  1.00 79.70           C  
ATOM   1504  N   ASP f   5     225.405 163.562 219.613  1.00 84.86           N  
ATOM   1505  CA  ASP f   5     226.637 162.849 219.288  1.00 84.86           C  
ATOM   1506  C   ASP f   5     226.502 161.358 219.584  1.00 84.86           C  
ATOM   1507  CB  ASP f   5     227.817 163.436 220.064  1.00 84.86           C  
ATOM   1508  O   ASP f   5     226.962 160.521 218.803  1.00 84.86           O  
ATOM   1509  CG  ASP f   5     228.242 164.802 219.556  1.00 84.86           C  
ATOM   1510  OD1 ASP f   5     227.931 165.145 218.395  1.00 84.86           O  
ATOM   1511  OD2 ASP f   5     228.896 165.542 220.322  1.00 84.86           O  
ATOM   1512  N   ILE f   6     225.720 161.126 220.581  1.00 86.87           N  
ATOM   1513  CA  ILE f   6     225.500 159.737 220.969  1.00 86.87           C  
ATOM   1514  C   ILE f   6     224.619 159.046 219.930  1.00 86.87           C  
ATOM   1515  CB  ILE f   6     224.857 159.637 222.370  1.00 86.87           C  
ATOM   1516  O   ILE f   6     224.890 157.910 219.534  1.00 86.87           O  
ATOM   1517  CG1 ILE f   6     225.818 160.170 223.438  1.00 86.87           C  
ATOM   1518  CG2 ILE f   6     224.446 158.193 222.673  1.00 86.87           C  
ATOM   1519  CD1 ILE f   6     225.187 160.329 224.814  1.00 86.87           C  
ATOM   1520  N   ALA f   7     223.670 159.736 219.471  1.00 91.02           N  
ATOM   1521  CA  ALA f   7     222.749 159.191 218.476  1.00 91.02           C  
ATOM   1522  C   ALA f   7     223.480 158.852 217.180  1.00 91.02           C  
ATOM   1523  CB  ALA f   7     221.617 160.178 218.203  1.00 91.02           C  
ATOM   1524  O   ALA f   7     223.293 157.771 216.620  1.00 91.02           O  
ATOM   1525  N   GLU f   8     224.312 159.764 216.779  1.00 91.57           N  
ATOM   1526  CA  GLU f   8     225.064 159.565 215.543  1.00 91.57           C  
ATOM   1527  C   GLU f   8     226.010 158.373 215.658  1.00 91.57           C  
ATOM   1528  CB  GLU f   8     225.850 160.828 215.182  1.00 91.57           C  
ATOM   1529  O   GLU f   8     226.107 157.560 214.737  1.00 91.57           O  
ATOM   1530  CG  GLU f   8     226.422 160.815 213.772  1.00 91.57           C  
ATOM   1531  CD  GLU f   8     227.081 162.127 213.380  1.00 91.57           C  
ATOM   1532  OE1 GLU f   8     227.608 162.229 212.249  1.00 91.57           O  
ATOM   1533  OE2 GLU f   8     227.072 163.063 214.211  1.00 91.57           O  
ATOM   1534  N   ASP f   9     226.620 158.321 216.740  1.00 89.79           N  
ATOM   1535  CA  ASP f   9     227.544 157.216 216.976  1.00 89.79           C  
ATOM   1536  C   ASP f   9     226.810 155.877 216.980  1.00 89.79           C  
ATOM   1537  CB  ASP f   9     228.289 157.412 218.298  1.00 89.79           C  
ATOM   1538  O   ASP f   9     227.296 154.895 216.415  1.00 89.79           O  
ATOM   1539  CG  ASP f   9     229.398 158.445 218.207  1.00 89.79           C  
ATOM   1540  OD1 ASP f   9     229.735 158.880 217.085  1.00 89.79           O  
ATOM   1541  OD2 ASP f   9     229.941 158.826 219.266  1.00 89.79           O  
ATOM   1542  N   ASN f  10     225.693 155.825 217.597  1.00 91.31           N  
ATOM   1543  CA  ASN f  10     224.902 154.601 217.655  1.00 91.31           C  
ATOM   1544  C   ASN f  10     224.400 154.192 216.273  1.00 91.31           C  
ATOM   1545  CB  ASN f  10     223.726 154.766 218.619  1.00 91.31           C  
ATOM   1546  O   ASN f  10     224.348 153.004 215.953  1.00 91.31           O  
ATOM   1547  CG  ASN f  10     224.152 154.733 220.073  1.00 91.31           C  
ATOM   1548  ND2 ASN f  10     223.386 155.395 220.932  1.00 91.31           N  
ATOM   1549  OD1 ASN f  10     225.163 154.118 220.422  1.00 91.31           O  
ATOM   1550  N   LYS f  11     224.038 155.161 215.471  1.00 93.07           N  
ATOM   1551  CA  LYS f  11     223.593 154.870 214.111  1.00 93.07           C  
ATOM   1552  C   LYS f  11     224.707 154.223 213.295  1.00 93.07           C  
ATOM   1553  CB  LYS f  11     223.109 156.145 213.421  1.00 93.07           C  
ATOM   1554  O   LYS f  11     224.459 153.299 212.518  1.00 93.07           O  
ATOM   1555  CG  LYS f  11     221.761 156.646 213.919  1.00 93.07           C  
ATOM   1556  CD  LYS f  11     221.313 157.890 213.163  1.00 93.07           C  
ATOM   1557  CE  LYS f  11     219.978 158.410 213.680  1.00 93.07           C  
ATOM   1558  NZ  LYS f  11     219.545 159.642 212.957  1.00 93.07           N  
ATOM   1559  N   ILE f  12     225.895 154.738 213.529  1.00 92.35           N  
ATOM   1560  CA  ILE f  12     227.056 154.192 212.837  1.00 92.35           C  
ATOM   1561  C   ILE f  12     227.296 152.752 213.289  1.00 92.35           C  
ATOM   1562  CB  ILE f  12     228.318 155.049 213.084  1.00 92.35           C  
ATOM   1563  O   ILE f  12     227.495 151.861 212.461  1.00 92.35           O  
ATOM   1564  CG1 ILE f  12     228.171 156.420 212.417  1.00 92.35           C  
ATOM   1565  CG2 ILE f  12     229.570 154.325 212.580  1.00 92.35           C  
ATOM   1566  CD1 ILE f  12     229.276 157.405 212.776  1.00 92.35           C  
ATOM   1567  N   LYS f  13     227.207 152.529 214.527  1.00 90.90           N  
ATOM   1568  CA  LYS f  13     227.394 151.190 215.077  1.00 90.90           C  
ATOM   1569  C   LYS f  13     226.329 150.228 214.559  1.00 90.90           C  
ATOM   1570  CB  LYS f  13     227.366 151.228 216.606  1.00 90.90           C  
ATOM   1571  O   LYS f  13     226.628 149.074 214.243  1.00 90.90           O  
ATOM   1572  CG  LYS f  13     228.605 151.851 217.233  1.00 90.90           C  
ATOM   1573  CD  LYS f  13     228.530 151.835 218.754  1.00 90.90           C  
ATOM   1574  CE  LYS f  13     229.738 152.519 219.381  1.00 90.90           C  
ATOM   1575  NZ  LYS f  13     229.623 152.592 220.868  1.00 90.90           N  
ATOM   1576  N   ASN f  14     225.147 150.742 214.502  1.00 92.58           N  
ATOM   1577  CA  ASN f  14     224.051 149.924 213.993  1.00 92.58           C  
ATOM   1578  C   ASN f  14     224.288 149.505 212.545  1.00 92.58           C  
ATOM   1579  CB  ASN f  14     222.720 150.670 214.119  1.00 92.58           C  
ATOM   1580  O   ASN f  14     224.019 148.362 212.172  1.00 92.58           O  
ATOM   1581  CG  ASN f  14     222.297 150.868 215.561  1.00 92.58           C  
ATOM   1582  ND2 ASN f  14     221.295 151.712 215.773  1.00 92.58           N  
ATOM   1583  OD1 ASN f  14     222.864 150.266 216.476  1.00 92.58           O  
ATOM   1584  N   GLU f  15     224.766 150.448 211.765  1.00 93.88           N  
ATOM   1585  CA  GLU f  15     225.052 150.145 210.366  1.00 93.88           C  
ATOM   1586  C   GLU f  15     226.168 149.113 210.241  1.00 93.88           C  
ATOM   1587  CB  GLU f  15     225.425 151.420 209.605  1.00 93.88           C  
ATOM   1588  O   GLU f  15     226.102 148.217 209.397  1.00 93.88           O  
ATOM   1589  CG  GLU f  15     225.645 151.205 208.115  1.00 93.88           C  
ATOM   1590  CD  GLU f  15     224.383 150.788 207.377  1.00 93.88           C  
ATOM   1591  OE1 GLU f  15     224.476 150.390 206.193  1.00 93.88           O  
ATOM   1592  OE2 GLU f  15     223.293 150.861 207.986  1.00 93.88           O  
ATOM   1593  N   GLU f  16     227.155 149.262 211.103  1.00 92.72           N  
ATOM   1594  CA  GLU f  16     228.248 148.295 211.115  1.00 92.72           C  
ATOM   1595  C   GLU f  16     227.751 146.902 211.487  1.00 92.72           C  
ATOM   1596  CB  GLU f  16     229.347 148.738 212.084  1.00 92.72           C  
ATOM   1597  O   GLU f  16     228.207 145.903 210.927  1.00 92.72           O  
ATOM   1598  CG  GLU f  16     230.098 149.983 211.636  1.00 92.72           C  
ATOM   1599  CD  GLU f  16     231.104 150.480 212.662  1.00 92.72           C  
ATOM   1600  OE1 GLU f  16     231.872 151.419 212.353  1.00 92.72           O  
ATOM   1601  OE2 GLU f  16     231.123 149.925 213.784  1.00 92.72           O  
ATOM   1602  N   PHE f  17     226.846 146.892 212.389  1.00 92.11           N  
ATOM   1603  CA  PHE f  17     226.234 145.630 212.787  1.00 92.11           C  
ATOM   1604  C   PHE f  17     225.497 144.993 211.615  1.00 92.11           C  
ATOM   1605  CB  PHE f  17     225.270 145.844 213.959  1.00 92.11           C  
ATOM   1606  O   PHE f  17     225.615 143.787 211.382  1.00 92.11           O  
ATOM   1607  CG  PHE f  17     224.585 144.586 214.420  1.00 92.11           C  
ATOM   1608  CD2 PHE f  17     223.269 144.323 214.061  1.00 92.11           C  
ATOM   1609  CD1 PHE f  17     225.259 143.666 215.212  1.00 92.11           C  
ATOM   1610  CE2 PHE f  17     222.632 143.159 214.486  1.00 92.11           C  
ATOM   1611  CE1 PHE f  17     224.629 142.501 215.641  1.00 92.11           C  
ATOM   1612  CZ  PHE f  17     223.316 142.250 215.278  1.00 92.11           C  
ATOM   1613  N   LYS f  18     224.753 145.788 210.913  1.00 92.62           N  
ATOM   1614  CA  LYS f  18     224.017 145.324 209.741  1.00 92.62           C  
ATOM   1615  C   LYS f  18     224.961 144.733 208.698  1.00 92.62           C  
ATOM   1616  CB  LYS f  18     223.209 146.469 209.128  1.00 92.62           C  
ATOM   1617  O   LYS f  18     224.713 143.645 208.174  1.00 92.62           O  
ATOM   1618  CG  LYS f  18     222.434 146.079 207.878  1.00 92.62           C  
ATOM   1619  CD  LYS f  18     221.668 147.263 207.303  1.00 92.62           C  
ATOM   1620  CE  LYS f  18     220.965 146.898 206.003  1.00 92.62           C  
ATOM   1621  NZ  LYS f  18     220.187 148.047 205.451  1.00 92.62           N  
ATOM   1622  N   ILE f  19     226.052 145.433 208.446  1.00 93.05           N  
ATOM   1623  CA  ILE f  19     227.040 144.993 207.467  1.00 93.05           C  
ATOM   1624  C   ILE f  19     227.636 143.656 207.902  1.00 93.05           C  
ATOM   1625  CB  ILE f  19     228.159 146.043 207.282  1.00 93.05           C  
ATOM   1626  O   ILE f  19     227.765 142.735 207.093  1.00 93.05           O  
ATOM   1627  CG1 ILE f  19     227.594 147.318 206.644  1.00 93.05           C  
ATOM   1628  CG2 ILE f  19     229.304 145.471 206.441  1.00 93.05           C  
ATOM   1629  CD1 ILE f  19     228.564 148.491 206.640  1.00 93.05           C  
ATOM   1630  N   TRP f  20     227.936 143.589 209.132  1.00 92.92           N  
ATOM   1631  CA  TRP f  20     228.504 142.362 209.680  1.00 92.92           C  
ATOM   1632  C   TRP f  20     227.523 141.202 209.548  1.00 92.92           C  
ATOM   1633  CB  TRP f  20     228.890 142.558 211.148  1.00 92.92           C  
ATOM   1634  O   TRP f  20     227.884 140.129 209.059  1.00 92.92           O  
ATOM   1635  CG  TRP f  20     229.293 141.293 211.846  1.00 92.92           C  
ATOM   1636  CD1 TRP f  20     230.471 140.614 211.706  1.00 92.92           C  
ATOM   1637  CD2 TRP f  20     228.513 140.553 212.791  1.00 92.92           C  
ATOM   1638  CE2 TRP f  20     229.282 139.435 213.183  1.00 92.92           C  
ATOM   1639  CE3 TRP f  20     227.238 140.728 213.346  1.00 92.92           C  
ATOM   1640  NE1 TRP f  20     230.470 139.495 212.507  1.00 92.92           N  
ATOM   1641  CH2 TRP f  20     227.566 138.690 214.633  1.00 92.92           C  
ATOM   1642  CZ2 TRP f  20     228.816 138.496 214.106  1.00 92.92           C  
ATOM   1643  CZ3 TRP f  20     226.776 139.792 214.263  1.00 92.92           C  
ATOM   1644  N   LYS f  21     226.308 141.420 209.971  1.00 92.29           N  
ATOM   1645  CA  LYS f  21     225.287 140.377 209.947  1.00 92.29           C  
ATOM   1646  C   LYS f  21     225.093 139.830 208.536  1.00 92.29           C  
ATOM   1647  CB  LYS f  21     223.960 140.911 210.489  1.00 92.29           C  
ATOM   1648  O   LYS f  21     224.959 138.619 208.346  1.00 92.29           O  
ATOM   1649  CG  LYS f  21     222.899 139.840 210.695  1.00 92.29           C  
ATOM   1650  CD  LYS f  21     223.262 138.906 211.844  1.00 92.29           C  
ATOM   1651  CE  LYS f  21     222.148 137.907 212.125  1.00 92.29           C  
ATOM   1652  NZ  LYS f  21     222.576 136.863 213.103  1.00 92.29           N  
ATOM   1653  N   LYS f  22     225.178 140.604 207.562  1.00 91.30           N  
ATOM   1654  CA  LYS f  22     224.974 140.207 206.171  1.00 91.30           C  
ATOM   1655  C   LYS f  22     226.169 139.419 205.643  1.00 91.30           C  
ATOM   1656  CB  LYS f  22     224.728 141.436 205.293  1.00 91.30           C  
ATOM   1657  O   LYS f  22     226.037 138.644 204.693  1.00 91.30           O  
ATOM   1658  CG  LYS f  22     223.334 142.029 205.436  1.00 91.30           C  
ATOM   1659  CD  LYS f  22     223.112 143.177 204.458  1.00 91.30           C  
ATOM   1660  CE  LYS f  22     221.693 143.720 204.545  1.00 91.30           C  
ATOM   1661  NZ  LYS f  22     221.470 144.845 203.589  1.00 91.30           N  
ATOM   1662  N   SER f  23     227.277 139.569 206.341  1.00 93.12           N  
ATOM   1663  CA  SER f  23     228.512 138.971 205.843  1.00 93.12           C  
ATOM   1664  C   SER f  23     228.804 137.645 206.538  1.00 93.12           C  
ATOM   1665  CB  SER f  23     229.689 139.928 206.039  1.00 93.12           C  
ATOM   1666  O   SER f  23     229.777 136.964 206.205  1.00 93.12           O  
ATOM   1667  OG  SER f  23     229.451 141.159 205.377  1.00 93.12           O  
ATOM   1668  N   ILE f  24     228.031 137.210 207.461  1.00 93.95           N  
ATOM   1669  CA  ILE f  24     228.244 136.060 208.333  1.00 93.95           C  
ATOM   1670  C   ILE f  24     228.492 134.811 207.489  1.00 93.95           C  
ATOM   1671  CB  ILE f  24     227.042 135.837 209.278  1.00 93.95           C  
ATOM   1672  O   ILE f  24     229.450 134.072 207.729  1.00 93.95           O  
ATOM   1673  CG1 ILE f  24     227.099 136.816 210.456  1.00 93.95           C  
ATOM   1674  CG2 ILE f  24     227.005 134.387 209.773  1.00 93.95           C  
ATOM   1675  CD1 ILE f  24     225.934 136.687 211.427  1.00 93.95           C  
ATOM   1676  N   PRO f  25     227.765 134.563 206.384  1.00 93.32           N  
ATOM   1677  CA  PRO f  25     227.977 133.342 205.602  1.00 93.32           C  
ATOM   1678  C   PRO f  25     229.369 133.274 204.978  1.00 93.32           C  
ATOM   1679  CB  PRO f  25     226.896 133.424 204.520  1.00 93.32           C  
ATOM   1680  O   PRO f  25     229.894 132.182 204.752  1.00 93.32           O  
ATOM   1681  CG  PRO f  25     225.801 134.234 205.136  1.00 93.32           C  
ATOM   1682  CD  PRO f  25     226.419 135.282 206.015  1.00 93.32           C  
ATOM   1683  N   SER f  26     229.940 134.358 204.804  1.00 92.74           N  
ATOM   1684  CA  SER f  26     231.260 134.396 204.182  1.00 92.74           C  
ATOM   1685  C   SER f  26     232.366 134.337 205.230  1.00 92.74           C  
ATOM   1686  CB  SER f  26     231.417 135.658 203.333  1.00 92.74           C  
ATOM   1687  O   SER f  26     233.514 134.020 204.912  1.00 92.74           O  
ATOM   1688  OG  SER f  26     230.447 135.693 202.300  1.00 92.74           O  
ATOM   1689  N   LEU f  27     232.039 134.532 206.463  1.00 93.72           N  
ATOM   1690  CA  LEU f  27     233.072 134.762 207.466  1.00 93.72           C  
ATOM   1691  C   LEU f  27     233.189 133.569 208.409  1.00 93.72           C  
ATOM   1692  CB  LEU f  27     232.771 136.032 208.266  1.00 93.72           C  
ATOM   1693  O   LEU f  27     234.242 133.349 209.011  1.00 93.72           O  
ATOM   1694  CG  LEU f  27     232.787 137.346 207.483  1.00 93.72           C  
ATOM   1695  CD1 LEU f  27     232.355 138.501 208.378  1.00 93.72           C  
ATOM   1696  CD2 LEU f  27     234.172 137.603 206.899  1.00 93.72           C  
ATOM   1697  N   TYR f  28     232.168 132.780 208.578  1.00 95.24           N  
ATOM   1698  CA  TYR f  28     232.171 131.800 209.659  1.00 95.24           C  
ATOM   1699  C   TYR f  28     231.823 130.411 209.137  1.00 95.24           C  
ATOM   1700  CB  TYR f  28     231.185 132.208 210.757  1.00 95.24           C  
ATOM   1701  O   TYR f  28     230.998 130.271 208.230  1.00 95.24           O  
ATOM   1702  CG  TYR f  28     231.518 133.525 211.414  1.00 95.24           C  
ATOM   1703  CD1 TYR f  28     232.363 133.580 212.521  1.00 95.24           C  
ATOM   1704  CD2 TYR f  28     230.989 134.717 210.932  1.00 95.24           C  
ATOM   1705  CE1 TYR f  28     232.671 134.790 213.131  1.00 95.24           C  
ATOM   1706  CE2 TYR f  28     231.290 135.934 211.534  1.00 95.24           C  
ATOM   1707  OH  TYR f  28     232.433 137.162 213.232  1.00 95.24           O  
ATOM   1708  CZ  TYR f  28     232.131 135.960 212.631  1.00 95.24           C  
ATOM   1709  N   GLN f  29     232.518 129.435 209.691  1.00 95.35           N  
ATOM   1710  CA  GLN f  29     232.052 128.062 209.532  1.00 95.35           C  
ATOM   1711  C   GLN f  29     230.801 127.804 210.367  1.00 95.35           C  
ATOM   1712  CB  GLN f  29     233.154 127.073 209.917  1.00 95.35           C  
ATOM   1713  O   GLN f  29     229.888 127.104 209.927  1.00 95.35           O  
ATOM   1714  CG  GLN f  29     234.275 126.971 208.892  1.00 95.35           C  
ATOM   1715  CD  GLN f  29     235.323 125.939 209.268  1.00 95.35           C  
ATOM   1716  NE2 GLN f  29     236.262 125.692 208.363  1.00 95.35           N  
ATOM   1717  OE1 GLN f  29     235.287 125.371 210.365  1.00 95.35           O  
ATOM   1718  N   HIS f  30     230.895 128.348 211.544  1.00 97.11           N  
ATOM   1719  CA  HIS f  30     229.770 128.300 212.472  1.00 97.11           C  
ATOM   1720  C   HIS f  30     229.742 129.535 213.366  1.00 97.11           C  
ATOM   1721  CB  HIS f  30     229.836 127.034 213.328  1.00 97.11           C  
ATOM   1722  O   HIS f  30     230.792 130.027 213.787  1.00 97.11           O  
ATOM   1723  CG  HIS f  30     228.828 127.003 214.432  1.00 97.11           C  
ATOM   1724  CD2 HIS f  30     228.939 127.302 215.748  1.00 97.11           C  
ATOM   1725  ND1 HIS f  30     227.518 126.624 214.232  1.00 97.11           N  
ATOM   1726  CE1 HIS f  30     226.866 126.692 215.381  1.00 97.11           C  
ATOM   1727  NE2 HIS f  30     227.706 127.101 216.316  1.00 97.11           N  
ATOM   1728  N   ILE f  31     228.557 130.052 213.612  1.00 97.31           N  
ATOM   1729  CA  ILE f  31     228.381 131.120 214.591  1.00 97.31           C  
ATOM   1730  C   ILE f  31     226.992 131.022 215.218  1.00 97.31           C  
ATOM   1731  CB  ILE f  31     228.582 132.512 213.951  1.00 97.31           C  
ATOM   1732  O   ILE f  31     225.999 130.822 214.515  1.00 97.31           O  
ATOM   1733  CG1 ILE f  31     228.509 133.607 215.020  1.00 97.31           C  
ATOM   1734  CG2 ILE f  31     227.547 132.753 212.848  1.00 97.31           C  
ATOM   1735  CD1 ILE f  31     229.038 134.959 214.559  1.00 97.31           C  
ATOM   1736  N   SER f  32     226.948 131.030 216.503  1.00 96.60           N  
ATOM   1737  CA  SER f  32     225.688 131.038 217.239  1.00 96.60           C  
ATOM   1738  C   SER f  32     225.689 132.109 218.325  1.00 96.60           C  
ATOM   1739  CB  SER f  32     225.424 129.667 217.864  1.00 96.60           C  
ATOM   1740  O   SER f  32     226.682 132.284 219.031  1.00 96.60           O  
ATOM   1741  OG  SER f  32     226.421 129.351 218.821  1.00 96.60           O  
ATOM   1742  N   SER f  33     224.649 132.838 218.363  1.00 94.04           N  
ATOM   1743  CA  SER f  33     224.473 133.867 219.383  1.00 94.04           C  
ATOM   1744  C   SER f  33     223.196 133.639 220.183  1.00 94.04           C  
ATOM   1745  CB  SER f  33     224.443 135.256 218.744  1.00 94.04           C  
ATOM   1746  O   SER f  33     222.145 133.338 219.613  1.00 94.04           O  
ATOM   1747  OG  SER f  33     225.635 135.502 218.018  1.00 94.04           O  
ATOM   1748  N   LEU f  34     223.305 133.691 221.485  1.00 94.58           N  
ATOM   1749  CA  LEU f  34     222.119 133.524 222.318  1.00 94.58           C  
ATOM   1750  C   LEU f  34     222.142 134.493 223.495  1.00 94.58           C  
ATOM   1751  CB  LEU f  34     222.020 132.084 222.829  1.00 94.58           C  
ATOM   1752  O   LEU f  34     223.204 134.769 224.057  1.00 94.58           O  
ATOM   1753  CG  LEU f  34     223.129 131.624 223.776  1.00 94.58           C  
ATOM   1754  CD1 LEU f  34     222.761 131.947 225.221  1.00 94.58           C  
ATOM   1755  CD2 LEU f  34     223.391 130.131 223.608  1.00 94.58           C  
ATOM   1756  N   LYS f  35     221.104 135.054 223.736  1.00 92.53           N  
ATOM   1757  CA  LYS f  35     220.916 135.870 224.932  1.00 92.53           C  
ATOM   1758  C   LYS f  35     220.042 135.151 225.956  1.00 92.53           C  
ATOM   1759  CB  LYS f  35     220.293 137.219 224.568  1.00 92.53           C  
ATOM   1760  O   LYS f  35     218.820 135.097 225.809  1.00 92.53           O  
ATOM   1761  CG  LYS f  35     220.372 138.257 225.678  1.00 92.53           C  
ATOM   1762  CD  LYS f  35     220.049 139.653 225.162  1.00 92.53           C  
ATOM   1763  CE  LYS f  35     220.229 140.707 226.246  1.00 92.53           C  
ATOM   1764  NZ  LYS f  35     220.029 142.089 225.717  1.00 92.53           N  
ATOM   1765  N   PRO f  36     220.611 134.706 227.048  1.00 93.24           N  
ATOM   1766  CA  PRO f  36     219.892 133.881 228.022  1.00 93.24           C  
ATOM   1767  C   PRO f  36     218.831 134.666 228.790  1.00 93.24           C  
ATOM   1768  CB  PRO f  36     220.999 133.397 228.962  1.00 93.24           C  
ATOM   1769  O   PRO f  36     218.941 135.887 228.927  1.00 93.24           O  
ATOM   1770  CG  PRO f  36     222.270 133.642 228.213  1.00 93.24           C  
ATOM   1771  CD  PRO f  36     222.038 134.756 227.232  1.00 93.24           C  
ATOM   1772  N   ILE f  37     217.847 133.872 229.281  1.00 94.26           N  
ATOM   1773  CA  ILE f  37     216.870 134.408 230.222  1.00 94.26           C  
ATOM   1774  C   ILE f  37     217.259 134.021 231.648  1.00 94.26           C  
ATOM   1775  CB  ILE f  37     215.443 133.908 229.902  1.00 94.26           C  
ATOM   1776  O   ILE f  37     217.456 132.840 231.945  1.00 94.26           O  
ATOM   1777  CG1 ILE f  37     215.060 134.271 228.463  1.00 94.26           C  
ATOM   1778  CG2 ILE f  37     214.433 134.484 230.899  1.00 94.26           C  
ATOM   1779  CD1 ILE f  37     213.777 133.610 227.979  1.00 94.26           C  
ATOM   1780  N   PHE f  38     217.385 134.998 232.459  1.00 91.72           N  
ATOM   1781  CA  PHE f  38     217.814 134.729 233.827  1.00 91.72           C  
ATOM   1782  C   PHE f  38     216.631 134.788 234.787  1.00 91.72           C  
ATOM   1783  CB  PHE f  38     218.890 135.728 234.261  1.00 91.72           C  
ATOM   1784  O   PHE f  38     215.645 135.480 234.524  1.00 91.72           O  
ATOM   1785  CG  PHE f  38     220.136 135.682 233.418  1.00 91.72           C  
ATOM   1786  CD1 PHE f  38     221.104 134.709 233.636  1.00 91.72           C  
ATOM   1787  CD2 PHE f  38     220.340 136.612 232.406  1.00 91.72           C  
ATOM   1788  CE1 PHE f  38     222.257 134.663 232.856  1.00 91.72           C  
ATOM   1789  CE2 PHE f  38     221.489 136.572 231.623  1.00 91.72           C  
ATOM   1790  CZ  PHE f  38     222.448 135.598 231.851  1.00 91.72           C  
ATOM   1791  N   GLY f  39     216.778 133.949 235.784  1.00 86.50           N  
ATOM   1792  CA  GLY f  39     215.755 134.013 236.814  1.00 86.50           C  
ATOM   1793  C   GLY f  39     215.681 135.364 237.500  1.00 86.50           C  
ATOM   1794  O   GLY f  39     216.557 136.210 237.311  1.00 86.50           O  
ATOM   1795  N   SER f  40     214.636 135.519 238.360  1.00 81.45           N  
ATOM   1796  CA  SER f  40     214.396 136.776 239.062  1.00 81.45           C  
ATOM   1797  C   SER f  40     215.502 137.064 240.073  1.00 81.45           C  
ATOM   1798  CB  SER f  40     213.042 136.744 239.770  1.00 81.45           C  
ATOM   1799  O   SER f  40     216.045 136.143 240.685  1.00 81.45           O  
ATOM   1800  OG  SER f  40     212.938 135.604 240.607  1.00 81.45           O  
ATOM   1801  N   GLY f  41     216.142 138.174 240.026  1.00 79.69           N  
ATOM   1802  CA  GLY f  41     217.117 138.583 241.023  1.00 79.69           C  
ATOM   1803  C   GLY f  41     218.523 138.710 240.465  1.00 79.69           C  
ATOM   1804  O   GLY f  41     219.422 139.213 241.143  1.00 79.69           O  
ATOM   1805  N   VAL f  42     218.673 138.265 239.286  1.00 82.51           N  
ATOM   1806  CA  VAL f  42     219.998 138.357 238.680  1.00 82.51           C  
ATOM   1807  C   VAL f  42     220.190 139.741 238.064  1.00 82.51           C  
ATOM   1808  CB  VAL f  42     220.208 137.264 237.609  1.00 82.51           C  
ATOM   1809  O   VAL f  42     219.328 140.224 237.325  1.00 82.51           O  
ATOM   1810  CG1 VAL f  42     221.591 137.392 236.971  1.00 82.51           C  
ATOM   1811  CG2 VAL f  42     220.026 135.876 238.222  1.00 82.51           C  
ATOM   1812  N   ASP f  43     221.236 140.384 238.460  1.00 80.62           N  
ATOM   1813  CA  ASP f  43     221.539 141.717 237.948  1.00 80.62           C  
ATOM   1814  C   ASP f  43     221.982 141.658 236.488  1.00 80.62           C  
ATOM   1815  CB  ASP f  43     222.620 142.387 238.800  1.00 80.62           C  
ATOM   1816  O   ASP f  43     223.052 141.131 236.180  1.00 80.62           O  
ATOM   1817  CG  ASP f  43     222.850 143.842 238.429  1.00 80.62           C  
ATOM   1818  OD1 ASP f  43     222.127 144.371 237.558  1.00 80.62           O  
ATOM   1819  OD2 ASP f  43     223.765 144.463 239.012  1.00 80.62           O  
ATOM   1820  N   GLU f  44     221.289 142.343 235.634  1.00 79.32           N  
ATOM   1821  CA  GLU f  44     221.573 142.279 234.203  1.00 79.32           C  
ATOM   1822  C   GLU f  44     222.100 143.615 233.686  1.00 79.32           C  
ATOM   1823  CB  GLU f  44     220.321 141.871 233.424  1.00 79.32           C  
ATOM   1824  O   GLU f  44     222.120 143.853 232.476  1.00 79.32           O  
ATOM   1825  CG  GLU f  44     219.831 140.464 233.738  1.00 79.32           C  
ATOM   1826  CD  GLU f  44     218.656 140.032 232.877  1.00 79.32           C  
ATOM   1827  OE1 GLU f  44     217.636 139.564 233.433  1.00 79.32           O  
ATOM   1828  OE2 GLU f  44     218.755 140.160 231.636  1.00 79.32           O  
ATOM   1829  N   SER f  45     222.527 144.339 234.604  1.00 81.46           N  
ATOM   1830  CA  SER f  45     223.033 145.645 234.198  1.00 81.46           C  
ATOM   1831  C   SER f  45     224.328 145.516 233.404  1.00 81.46           C  
ATOM   1832  CB  SER f  45     223.262 146.536 235.420  1.00 81.46           C  
ATOM   1833  O   SER f  45     225.141 144.627 233.672  1.00 81.46           O  
ATOM   1834  OG  SER f  45     224.315 146.028 236.221  1.00 81.46           O  
ATOM   1835  N   PRO f  46     224.530 146.378 232.440  1.00 75.05           N  
ATOM   1836  CA  PRO f  46     225.738 146.338 231.613  1.00 75.05           C  
ATOM   1837  C   PRO f  46     227.016 146.541 232.424  1.00 75.05           C  
ATOM   1838  CB  PRO f  46     225.529 147.489 230.626  1.00 75.05           C  
ATOM   1839  O   PRO f  46     228.102 146.162 231.978  1.00 75.05           O  
ATOM   1840  CG  PRO f  46     224.061 147.768 230.670  1.00 75.05           C  
ATOM   1841  CD  PRO f  46     223.519 147.261 231.976  1.00 75.05           C  
ATOM   1842  N   SER f  47     226.869 147.058 233.608  1.00 78.61           N  
ATOM   1843  CA  SER f  47     228.037 147.323 234.442  1.00 78.61           C  
ATOM   1844  C   SER f  47     228.452 146.082 235.224  1.00 78.61           C  
ATOM   1845  CB  SER f  47     227.757 148.474 235.408  1.00 78.61           C  
ATOM   1846  O   SER f  47     229.551 146.029 235.778  1.00 78.61           O  
ATOM   1847  OG  SER f  47     226.662 148.166 236.254  1.00 78.61           O  
ATOM   1848  N   THR f  48     227.558 145.097 235.145  1.00 85.44           N  
ATOM   1849  CA  THR f  48     227.849 143.867 235.873  1.00 85.44           C  
ATOM   1850  C   THR f  48     228.960 143.081 235.182  1.00 85.44           C  
ATOM   1851  CB  THR f  48     226.596 142.983 236.002  1.00 85.44           C  
ATOM   1852  O   THR f  48     228.934 142.899 233.963  1.00 85.44           O  
ATOM   1853  CG2 THR f  48     226.855 141.789 236.913  1.00 85.44           C  
ATOM   1854  OG1 THR f  48     225.523 143.761 236.548  1.00 85.44           O  
ATOM   1855  N   LEU f  49     229.908 142.612 235.996  1.00 88.41           N  
ATOM   1856  CA  LEU f  49     231.050 141.880 235.460  1.00 88.41           C  
ATOM   1857  C   LEU f  49     230.640 140.479 235.019  1.00 88.41           C  
ATOM   1858  CB  LEU f  49     232.168 141.792 236.502  1.00 88.41           C  
ATOM   1859  O   LEU f  49     229.879 139.802 235.715  1.00 88.41           O  
ATOM   1860  CG  LEU f  49     233.568 141.482 235.971  1.00 88.41           C  
ATOM   1861  CD1 LEU f  49     234.363 142.771 235.790  1.00 88.41           C  
ATOM   1862  CD2 LEU f  49     234.297 140.526 236.909  1.00 88.41           C  
ATOM   1863  N   ARG f  50     231.173 140.096 233.870  1.00 91.12           N  
ATOM   1864  CA  ARG f  50     230.853 138.784 233.315  1.00 91.12           C  
ATOM   1865  C   ARG f  50     232.120 138.047 232.893  1.00 91.12           C  
ATOM   1866  CB  ARG f  50     229.905 138.921 232.123  1.00 91.12           C  
ATOM   1867  O   ARG f  50     233.082 138.666 232.437  1.00 91.12           O  
ATOM   1868  CG  ARG f  50     228.557 139.531 232.474  1.00 91.12           C  
ATOM   1869  CD  ARG f  50     227.715 139.792 231.233  1.00 91.12           C  
ATOM   1870  NE  ARG f  50     226.402 140.332 231.577  1.00 91.12           N  
ATOM   1871  NH1 ARG f  50     226.973 142.533 231.170  1.00 91.12           N  
ATOM   1872  NH2 ARG f  50     224.856 142.004 231.872  1.00 91.12           N  
ATOM   1873  CZ  ARG f  50     226.080 141.622 231.538  1.00 91.12           C  
ATOM   1874  N   SER f  51     232.098 136.735 233.080  1.00 93.48           N  
ATOM   1875  CA  SER f  51     233.222 135.897 232.676  1.00 93.48           C  
ATOM   1876  C   SER f  51     232.744 134.561 232.119  1.00 93.48           C  
ATOM   1877  CB  SER f  51     234.164 135.659 233.857  1.00 93.48           C  
ATOM   1878  O   SER f  51     231.725 134.027 232.562  1.00 93.48           O  
ATOM   1879  OG  SER f  51     235.221 134.789 233.490  1.00 93.48           O  
ATOM   1880  N   ILE f  52     233.548 134.055 231.174  1.00 96.34           N  
ATOM   1881  CA  ILE f  52     233.123 132.793 230.579  1.00 96.34           C  
ATOM   1882  C   ILE f  52     234.323 131.857 230.445  1.00 96.34           C  
ATOM   1883  CB  ILE f  52     232.459 133.013 229.202  1.00 96.34           C  
ATOM   1884  O   ILE f  52     235.450 132.308 230.234  1.00 96.34           O  
ATOM   1885  CG1 ILE f  52     233.416 133.750 228.258  1.00 96.34           C  
ATOM   1886  CG2 ILE f  52     231.142 133.779 229.354  1.00 96.34           C  
ATOM   1887  CD1 ILE f  52     232.924 133.835 226.820  1.00 96.34           C  
ATOM   1888  N   VAL f  53     234.057 130.558 230.485  1.00 97.23           N  
ATOM   1889  CA  VAL f  53     235.071 129.531 230.275  1.00 97.23           C  
ATOM   1890  C   VAL f  53     234.419 128.265 229.722  1.00 97.23           C  
ATOM   1891  CB  VAL f  53     235.833 129.211 231.581  1.00 97.23           C  
ATOM   1892  O   VAL f  53     233.313 127.901 230.127  1.00 97.23           O  
ATOM   1893  CG1 VAL f  53     234.895 128.592 232.616  1.00 97.23           C  
ATOM   1894  CG2 VAL f  53     237.010 128.279 231.297  1.00 97.23           C  
ATOM   1895  N   PHE f  54     235.054 127.604 228.837  1.00 96.85           N  
ATOM   1896  CA  PHE f  54     234.552 126.336 228.320  1.00 96.85           C  
ATOM   1897  C   PHE f  54     234.809 125.207 229.312  1.00 96.85           C  
ATOM   1898  CB  PHE f  54     235.200 126.009 226.972  1.00 96.85           C  
ATOM   1899  O   PHE f  54     235.827 125.206 230.008  1.00 96.85           O  
ATOM   1900  CG  PHE f  54     234.606 126.765 225.814  1.00 96.85           C  
ATOM   1901  CD1 PHE f  54     233.315 126.496 225.378  1.00 96.85           C  
ATOM   1902  CD2 PHE f  54     235.341 127.747 225.161  1.00 96.85           C  
ATOM   1903  CE1 PHE f  54     232.763 127.195 224.307  1.00 96.85           C  
ATOM   1904  CE2 PHE f  54     234.797 128.449 224.089  1.00 96.85           C  
ATOM   1905  CZ  PHE f  54     233.508 128.171 223.663  1.00 96.85           C  
ATOM   1906  N   THR f  55     233.940 124.309 229.313  1.00 94.76           N  
ATOM   1907  CA  THR f  55     234.224 123.053 229.999  1.00 94.76           C  
ATOM   1908  C   THR f  55     234.899 122.061 229.056  1.00 94.76           C  
ATOM   1909  CB  THR f  55     232.940 122.427 230.574  1.00 94.76           C  
ATOM   1910  O   THR f  55     235.024 122.324 227.858  1.00 94.76           O  
ATOM   1911  CG2 THR f  55     232.149 123.445 231.390  1.00 94.76           C  
ATOM   1912  OG1 THR f  55     232.121 121.957 229.496  1.00 94.76           O  
ATOM   1913  N   ASN f  56     235.339 120.962 229.627  1.00 88.29           N  
ATOM   1914  CA  ASN f  56     235.945 119.921 228.805  1.00 88.29           C  
ATOM   1915  C   ASN f  56     234.925 118.861 228.400  1.00 88.29           C  
ATOM   1916  CB  ASN f  56     237.121 119.273 229.539  1.00 88.29           C  
ATOM   1917  O   ASN f  56     235.235 117.960 227.621  1.00 88.29           O  
ATOM   1918  CG  ASN f  56     238.256 120.245 229.794  1.00 88.29           C  
ATOM   1919  ND2 ASN f  56     239.117 119.912 230.749  1.00 88.29           N  
ATOM   1920  OD1 ASN f  56     238.357 121.287 229.141  1.00 88.29           O  
ATOM   1921  N   ASP f  57     233.734 119.055 228.778  1.00 84.65           N  
ATOM   1922  CA  ASP f  57     232.684 118.076 228.509  1.00 84.65           C  
ATOM   1923  C   ASP f  57     232.075 118.291 227.124  1.00 84.65           C  
ATOM   1924  CB  ASP f  57     231.594 118.150 229.580  1.00 84.65           C  
ATOM   1925  O   ASP f  57     232.113 119.401 226.589  1.00 84.65           O  
ATOM   1926  CG  ASP f  57     232.108 117.831 230.972  1.00 84.65           C  
ATOM   1927  OD1 ASP f  57     233.143 117.142 231.097  1.00 84.65           O  
ATOM   1928  OD2 ASP f  57     231.472 118.271 231.954  1.00 84.65           O  
ATOM   1929  N   SER f  58     231.826 117.196 226.464  1.00 86.05           N  
ATOM   1930  CA  SER f  58     231.110 117.281 225.195  1.00 86.05           C  
ATOM   1931  C   SER f  58     230.221 116.061 224.979  1.00 86.05           C  
ATOM   1932  CB  SER f  58     232.093 117.418 224.033  1.00 86.05           C  
ATOM   1933  O   SER f  58     230.531 114.969 225.459  1.00 86.05           O  
ATOM   1934  OG  SER f  58     232.966 116.302 223.978  1.00 86.05           O  
ATOM   1935  N   SER f  59     229.054 116.318 224.486  1.00 90.62           N  
ATOM   1936  CA  SER f  59     228.141 115.233 224.141  1.00 90.62           C  
ATOM   1937  C   SER f  59     227.623 115.379 222.714  1.00 90.62           C  
ATOM   1938  CB  SER f  59     226.963 115.193 225.117  1.00 90.62           C  
ATOM   1939  O   SER f  59     227.339 116.491 222.262  1.00 90.62           O  
ATOM   1940  OG  SER f  59     226.214 116.394 225.050  1.00 90.62           O  
ATOM   1941  N   CYS f  60     227.596 114.229 222.049  1.00 90.06           N  
ATOM   1942  CA  CYS f  60     227.227 114.283 220.639  1.00 90.06           C  
ATOM   1943  C   CYS f  60     225.831 113.710 220.417  1.00 90.06           C  
ATOM   1944  CB  CYS f  60     228.242 113.518 219.790  1.00 90.06           C  
ATOM   1945  O   CYS f  60     225.412 112.795 221.127  1.00 90.06           O  
ATOM   1946  SG  CYS f  60     228.247 111.737 220.088  1.00 90.06           S  
ATOM   1947  N   ASN f  61     225.073 114.282 219.568  1.00 89.21           N  
ATOM   1948  CA  ASN f  61     223.821 113.769 219.020  1.00 89.21           C  
ATOM   1949  C   ASN f  61     223.916 113.553 217.513  1.00 89.21           C  
ATOM   1950  CB  ASN f  61     222.664 114.715 219.349  1.00 89.21           C  
ATOM   1951  O   ASN f  61     223.700 114.482 216.733  1.00 89.21           O  
ATOM   1952  CG  ASN f  61     221.307 114.089 219.093  1.00 89.21           C  
ATOM   1953  ND2 ASN f  61     220.302 114.526 219.841  1.00 89.21           N  
ATOM   1954  OD1 ASN f  61     221.165 113.218 218.231  1.00 89.21           O  
ATOM   1955  N   LYS f  62     224.153 112.347 217.105  1.00 88.31           N  
ATOM   1956  CA  LYS f  62     224.438 112.011 215.713  1.00 88.31           C  
ATOM   1957  C   LYS f  62     223.191 112.161 214.845  1.00 88.31           C  
ATOM   1958  CB  LYS f  62     224.983 110.586 215.605  1.00 88.31           C  
ATOM   1959  O   LYS f  62     223.285 112.528 213.672  1.00 88.31           O  
ATOM   1960  CG  LYS f  62     226.402 110.425 216.128  1.00 88.31           C  
ATOM   1961  CD  LYS f  62     226.922 109.010 215.909  1.00 88.31           C  
ATOM   1962  CE  LYS f  62     228.321 108.832 216.482  1.00 88.31           C  
ATOM   1963  NZ  LYS f  62     228.825 107.439 216.289  1.00 88.31           N  
ATOM   1964  N   SER f  63     222.037 111.843 215.465  1.00 89.27           N  
ATOM   1965  CA  SER f  63     220.782 111.903 214.723  1.00 89.27           C  
ATOM   1966  C   SER f  63     220.456 113.332 214.302  1.00 89.27           C  
ATOM   1967  CB  SER f  63     219.636 111.336 215.562  1.00 89.27           C  
ATOM   1968  O   SER f  63     219.887 113.555 213.231  1.00 89.27           O  
ATOM   1969  OG  SER f  63     219.466 112.085 216.753  1.00 89.27           O  
ATOM   1970  N   LYS f  64     220.953 114.256 215.099  1.00 91.90           N  
ATOM   1971  CA  LYS f  64     220.679 115.657 214.790  1.00 91.90           C  
ATOM   1972  C   LYS f  64     221.909 116.338 214.196  1.00 91.90           C  
ATOM   1973  CB  LYS f  64     220.220 116.404 216.043  1.00 91.90           C  
ATOM   1974  O   LYS f  64     221.847 117.502 213.795  1.00 91.90           O  
ATOM   1975  CG  LYS f  64     218.843 115.990 216.540  1.00 91.90           C  
ATOM   1976  CD  LYS f  64     218.373 116.876 217.687  1.00 91.90           C  
ATOM   1977  CE  LYS f  64     216.987 116.474 218.174  1.00 91.90           C  
ATOM   1978  NZ  LYS f  64     216.532 117.326 219.313  1.00 91.90           N  
ATOM   1979  N   GLY f  65     222.991 115.638 214.136  1.00 93.18           N  
ATOM   1980  CA  GLY f  65     224.232 116.150 213.575  1.00 93.18           C  
ATOM   1981  C   GLY f  65     224.824 117.291 214.380  1.00 93.18           C  
ATOM   1982  O   GLY f  65     225.407 118.218 213.815  1.00 93.18           O  
ATOM   1983  N   VAL f  66     224.604 117.283 215.740  1.00 94.92           N  
ATOM   1984  CA  VAL f  66     225.035 118.417 216.552  1.00 94.92           C  
ATOM   1985  C   VAL f  66     225.913 117.925 217.701  1.00 94.92           C  
ATOM   1986  CB  VAL f  66     223.830 119.210 217.105  1.00 94.92           C  
ATOM   1987  O   VAL f  66     225.846 116.754 218.084  1.00 94.92           O  
ATOM   1988  CG1 VAL f  66     223.034 119.847 215.967  1.00 94.92           C  
ATOM   1989  CG2 VAL f  66     222.934 118.301 217.945  1.00 94.92           C  
ATOM   1990  N   LEU f  67     226.748 118.837 218.110  1.00 94.37           N  
ATOM   1991  CA  LEU f  67     227.637 118.615 219.245  1.00 94.37           C  
ATOM   1992  C   LEU f  67     227.382 119.643 220.343  1.00 94.37           C  
ATOM   1993  CB  LEU f  67     229.100 118.677 218.800  1.00 94.37           C  
ATOM   1994  O   LEU f  67     227.323 120.844 220.071  1.00 94.37           O  
ATOM   1995  CG  LEU f  67     230.150 118.487 219.897  1.00 94.37           C  
ATOM   1996  CD1 LEU f  67     230.177 117.034 220.358  1.00 94.37           C  
ATOM   1997  CD2 LEU f  67     231.525 118.922 219.402  1.00 94.37           C  
ATOM   1998  N   SER f  68     227.197 119.139 221.559  1.00 94.75           N  
ATOM   1999  CA  SER f  68     226.999 120.034 222.694  1.00 94.75           C  
ATOM   2000  C   SER f  68     228.326 120.396 223.351  1.00 94.75           C  
ATOM   2001  CB  SER f  68     226.069 119.394 223.726  1.00 94.75           C  
ATOM   2002  O   SER f  68     229.092 119.513 223.745  1.00 94.75           O  
ATOM   2003  OG  SER f  68     225.860 120.264 224.824  1.00 94.75           O  
ATOM   2004  N   VAL f  69     228.596 121.694 223.467  1.00 95.64           N  
ATOM   2005  CA  VAL f  69     229.824 122.203 224.068  1.00 95.64           C  
ATOM   2006  C   VAL f  69     229.485 123.160 225.208  1.00 95.64           C  
ATOM   2007  CB  VAL f  69     230.715 122.911 223.024  1.00 95.64           C  
ATOM   2008  O   VAL f  69     229.315 124.361 224.988  1.00 95.64           O  
ATOM   2009  CG1 VAL f  69     232.080 123.251 223.619  1.00 95.64           C  
ATOM   2010  CG2 VAL f  69     230.873 122.041 221.779  1.00 95.64           C  
ATOM   2011  N   PRO f  70     229.422 122.652 226.416  1.00 95.66           N  
ATOM   2012  CA  PRO f  70     228.984 123.465 227.552  1.00 95.66           C  
ATOM   2013  C   PRO f  70     229.964 124.586 227.888  1.00 95.66           C  
ATOM   2014  CB  PRO f  70     228.896 122.454 228.698  1.00 95.66           C  
ATOM   2015  O   PRO f  70     231.179 124.402 227.779  1.00 95.66           O  
ATOM   2016  CG  PRO f  70     228.842 121.119 228.026  1.00 95.66           C  
ATOM   2017  CD  PRO f  70     229.527 121.229 226.694  1.00 95.66           C  
ATOM   2018  N   LEU f  71     229.395 125.724 228.296  1.00 95.88           N  
ATOM   2019  CA  LEU f  71     230.134 126.926 228.669  1.00 95.88           C  
ATOM   2020  C   LEU f  71     229.697 127.430 230.040  1.00 95.88           C  
ATOM   2021  CB  LEU f  71     229.935 128.024 227.621  1.00 95.88           C  
ATOM   2022  O   LEU f  71     228.504 127.434 230.353  1.00 95.88           O  
ATOM   2023  CG  LEU f  71     230.754 129.301 227.815  1.00 95.88           C  
ATOM   2024  CD1 LEU f  71     232.184 129.093 227.328  1.00 95.88           C  
ATOM   2025  CD2 LEU f  71     230.101 130.471 227.086  1.00 95.88           C  
ATOM   2026  N   LEU f  72     230.648 127.698 230.900  1.00 97.11           N  
ATOM   2027  CA  LEU f  72     230.310 128.324 232.173  1.00 97.11           C  
ATOM   2028  C   LEU f  72     230.274 129.843 232.041  1.00 97.11           C  
ATOM   2029  CB  LEU f  72     231.315 127.918 233.254  1.00 97.11           C  
ATOM   2030  O   LEU f  72     231.186 130.441 231.464  1.00 97.11           O  
ATOM   2031  CG  LEU f  72     231.409 126.424 233.566  1.00 97.11           C  
ATOM   2032  CD1 LEU f  72     232.495 126.166 234.605  1.00 97.11           C  
ATOM   2033  CD2 LEU f  72     230.063 125.893 234.049  1.00 97.11           C  
ATOM   2034  N   TYR f  73     229.278 130.388 232.534  1.00 96.09           N  
ATOM   2035  CA  TYR f  73     228.988 131.814 232.444  1.00 96.09           C  
ATOM   2036  C   TYR f  73     228.711 132.402 233.822  1.00 96.09           C  
ATOM   2037  CB  TYR f  73     227.791 132.062 231.520  1.00 96.09           C  
ATOM   2038  O   TYR f  73     227.824 131.930 234.538  1.00 96.09           O  
ATOM   2039  CG  TYR f  73     227.365 133.510 231.453  1.00 96.09           C  
ATOM   2040  CD2 TYR f  73     226.348 133.995 232.271  1.00 96.09           C  
ATOM   2041  CD1 TYR f  73     227.980 134.393 230.572  1.00 96.09           C  
ATOM   2042  CE2 TYR f  73     225.951 135.326 232.212  1.00 96.09           C  
ATOM   2043  CE1 TYR f  73     227.590 135.727 230.504  1.00 96.09           C  
ATOM   2044  OH  TYR f  73     226.188 137.503 231.265  1.00 96.09           O  
ATOM   2045  CZ  TYR f  73     226.578 136.184 231.327  1.00 96.09           C  
ATOM   2046  N   SER f  74     229.531 133.455 234.150  1.00 95.75           N  
ATOM   2047  CA  SER f  74     229.291 134.082 235.446  1.00 95.75           C  
ATOM   2048  C   SER f  74     228.734 135.493 235.282  1.00 95.75           C  
ATOM   2049  CB  SER f  74     230.579 134.127 236.267  1.00 95.75           C  
ATOM   2050  O   SER f  74     229.091 136.202 234.339  1.00 95.75           O  
ATOM   2051  OG  SER f  74     231.481 135.086 235.739  1.00 95.75           O  
ATOM   2052  N   GLN f  75     227.897 135.815 236.132  1.00 92.93           N  
ATOM   2053  CA  GLN f  75     227.329 137.155 236.249  1.00 92.93           C  
ATOM   2054  C   GLN f  75     227.134 137.544 237.712  1.00 92.93           C  
ATOM   2055  CB  GLN f  75     225.997 137.241 235.501  1.00 92.93           C  
ATOM   2056  O   GLN f  75     226.284 136.978 238.402  1.00 92.93           O  
ATOM   2057  CG  GLN f  75     225.404 138.642 235.461  1.00 92.93           C  
ATOM   2058  CD  GLN f  75     224.219 138.751 234.519  1.00 92.93           C  
ATOM   2059  NE2 GLN f  75     223.282 139.634 234.845  1.00 92.93           N  
ATOM   2060  OE1 GLN f  75     224.148 138.047 233.506  1.00 92.93           O  
ATOM   2061  N   GLY f  76     227.922 138.506 238.124  1.00 89.70           N  
ATOM   2062  CA  GLY f  76     227.919 138.827 239.542  1.00 89.70           C  
ATOM   2063  C   GLY f  76     228.480 137.713 240.406  1.00 89.70           C  
ATOM   2064  O   GLY f  76     229.618 137.281 240.209  1.00 89.70           O  
ATOM   2065  N   SER f  77     227.592 137.190 241.267  1.00 93.92           N  
ATOM   2066  CA  SER f  77     228.040 136.145 242.182  1.00 93.92           C  
ATOM   2067  C   SER f  77     227.623 134.764 241.691  1.00 93.92           C  
ATOM   2068  CB  SER f  77     227.482 136.387 243.585  1.00 93.92           C  
ATOM   2069  O   SER f  77     228.015 133.748 242.270  1.00 93.92           O  
ATOM   2070  OG  SER f  77     226.065 136.398 243.568  1.00 93.92           O  
ATOM   2071  N   GLU f  78     226.920 134.769 240.615  1.00 95.69           N  
ATOM   2072  CA  GLU f  78     226.302 133.521 240.177  1.00 95.69           C  
ATOM   2073  C   GLU f  78     227.046 132.925 238.985  1.00 95.69           C  
ATOM   2074  CB  GLU f  78     224.831 133.746 239.818  1.00 95.69           C  
ATOM   2075  O   GLU f  78     227.548 133.658 238.131  1.00 95.69           O  
ATOM   2076  CG  GLU f  78     223.983 134.243 240.981  1.00 95.69           C  
ATOM   2077  CD  GLU f  78     222.586 134.674 240.563  1.00 95.69           C  
ATOM   2078  OE1 GLU f  78     221.647 134.564 241.384  1.00 95.69           O  
ATOM   2079  OE2 GLU f  78     222.430 135.126 239.408  1.00 95.69           O  
ATOM   2080  N   ILE f  79     227.125 131.567 238.913  1.00 96.86           N  
ATOM   2081  CA  ILE f  79     227.728 130.846 237.797  1.00 96.86           C  
ATOM   2082  C   ILE f  79     226.680 129.959 237.129  1.00 96.86           C  
ATOM   2083  CB  ILE f  79     228.933 129.997 238.258  1.00 96.86           C  
ATOM   2084  O   ILE f  79     226.005 129.171 237.797  1.00 96.86           O  
ATOM   2085  CG1 ILE f  79     229.980 130.883 238.942  1.00 96.86           C  
ATOM   2086  CG2 ILE f  79     229.544 129.240 237.076  1.00 96.86           C  
ATOM   2087  CD1 ILE f  79     231.106 130.106 239.612  1.00 96.86           C  
ATOM   2088  N   PHE f  80     226.561 130.154 235.849  1.00 96.52           N  
ATOM   2089  CA  PHE f  80     225.591 129.392 235.071  1.00 96.52           C  
ATOM   2090  C   PHE f  80     226.295 128.462 234.090  1.00 96.52           C  
ATOM   2091  CB  PHE f  80     224.646 130.333 234.318  1.00 96.52           C  
ATOM   2092  O   PHE f  80     227.430 128.721 233.687  1.00 96.52           O  
ATOM   2093  CG  PHE f  80     223.981 131.358 235.196  1.00 96.52           C  
ATOM   2094  CD2 PHE f  80     222.742 131.101 235.771  1.00 96.52           C  
ATOM   2095  CD1 PHE f  80     224.595 132.578 235.448  1.00 96.52           C  
ATOM   2096  CE2 PHE f  80     222.124 132.047 236.585  1.00 96.52           C  
ATOM   2097  CE1 PHE f  80     223.983 133.528 236.261  1.00 96.52           C  
ATOM   2098  CZ  PHE f  80     222.747 133.261 236.828  1.00 96.52           C  
ATOM   2099  N   GLU f  81     225.655 127.401 233.805  1.00 95.44           N  
ATOM   2100  CA  GLU f  81     226.113 126.532 232.725  1.00 95.44           C  
ATOM   2101  C   GLU f  81     225.221 126.667 231.493  1.00 95.44           C  
ATOM   2102  CB  GLU f  81     226.154 125.074 233.188  1.00 95.44           C  
ATOM   2103  O   GLU f  81     224.010 126.452 231.572  1.00 95.44           O  
ATOM   2104  CG  GLU f  81     226.792 124.127 232.181  1.00 95.44           C  
ATOM   2105  CD  GLU f  81     226.918 122.702 232.696  1.00 95.44           C  
ATOM   2106  OE1 GLU f  81     227.172 121.783 231.884  1.00 95.44           O  
ATOM   2107  OE2 GLU f  81     226.761 122.501 233.921  1.00 95.44           O  
ATOM   2108  N   VAL f  82     225.823 127.036 230.407  1.00 94.89           N  
ATOM   2109  CA  VAL f  82     225.085 127.207 229.161  1.00 94.89           C  
ATOM   2110  C   VAL f  82     225.559 126.181 228.134  1.00 94.89           C  
ATOM   2111  CB  VAL f  82     225.247 128.637 228.597  1.00 94.89           C  
ATOM   2112  O   VAL f  82     226.749 126.110 227.821  1.00 94.89           O  
ATOM   2113  CG1 VAL f  82     224.430 128.809 227.317  1.00 94.89           C  
ATOM   2114  CG2 VAL f  82     224.832 129.672 229.643  1.00 94.89           C  
ATOM   2115  N   ASP f  83     224.608 125.416 227.650  1.00 92.87           N  
ATOM   2116  CA  ASP f  83     224.935 124.413 226.642  1.00 92.87           C  
ATOM   2117  C   ASP f  83     224.918 125.018 225.239  1.00 92.87           C  
ATOM   2118  CB  ASP f  83     223.959 123.237 226.718  1.00 92.87           C  
ATOM   2119  O   ASP f  83     223.861 125.404 224.737  1.00 92.87           O  
ATOM   2120  CG  ASP f  83     224.491 121.982 226.048  1.00 92.87           C  
ATOM   2121  OD1 ASP f  83     225.695 121.929 225.717  1.00 92.87           O  
ATOM   2122  OD2 ASP f  83     223.697 121.037 225.847  1.00 92.87           O  
ATOM   2123  N   CYS f  84     226.056 125.070 224.633  1.00 94.34           N  
ATOM   2124  CA  CYS f  84     226.162 125.602 223.280  1.00 94.34           C  
ATOM   2125  C   CYS f  84     226.169 124.478 222.251  1.00 94.34           C  
ATOM   2126  CB  CYS f  84     227.427 126.447 223.134  1.00 94.34           C  
ATOM   2127  O   CYS f  84     226.950 123.532 222.364  1.00 94.34           O  
ATOM   2128  SG  CYS f  84     227.528 127.816 224.310  1.00 94.34           S  
ATOM   2129  N   ILE f  85     225.362 124.607 221.299  1.00 95.68           N  
ATOM   2130  CA  ILE f  85     225.202 123.560 220.297  1.00 95.68           C  
ATOM   2131  C   ILE f  85     225.939 123.950 219.018  1.00 95.68           C  
ATOM   2132  CB  ILE f  85     223.710 123.291 219.994  1.00 95.68           C  
ATOM   2133  O   ILE f  85     225.662 124.999 218.431  1.00 95.68           O  
ATOM   2134  CG1 ILE f  85     222.946 122.998 221.291  1.00 95.68           C  
ATOM   2135  CG2 ILE f  85     223.561 122.136 218.999  1.00 95.68           C  
ATOM   2136  CD1 ILE f  85     223.427 121.754 222.026  1.00 95.68           C  
ATOM   2137  N   VAL f  86     226.850 123.132 218.629  1.00 96.34           N  
ATOM   2138  CA  VAL f  86     227.637 123.371 217.423  1.00 96.34           C  
ATOM   2139  C   VAL f  86     227.529 122.167 216.489  1.00 96.34           C  
ATOM   2140  CB  VAL f  86     229.118 123.655 217.758  1.00 96.34           C  
ATOM   2141  O   VAL f  86     227.082 121.094 216.898  1.00 96.34           O  
ATOM   2142  CG1 VAL f  86     229.248 124.930 218.588  1.00 96.34           C  
ATOM   2143  CG2 VAL f  86     229.733 122.468 218.498  1.00 96.34           C  
ATOM   2144  N   PRO f  87     227.833 122.303 215.223  1.00 96.34           N  
ATOM   2145  CA  PRO f  87     227.764 121.158 214.313  1.00 96.34           C  
ATOM   2146  C   PRO f  87     228.774 120.066 214.660  1.00 96.34           C  
ATOM   2147  CB  PRO f  87     228.074 121.775 212.946  1.00 96.34           C  
ATOM   2148  O   PRO f  87     229.904 120.367 215.051  1.00 96.34           O  
ATOM   2149  CG  PRO f  87     228.860 123.008 213.254  1.00 96.34           C  
ATOM   2150  CD  PRO f  87     228.440 123.518 214.602  1.00 96.34           C  
ATOM   2151  N   LEU f  88     228.344 118.873 214.468  1.00 94.48           N  
ATOM   2152  CA  LEU f  88     229.153 117.711 214.821  1.00 94.48           C  
ATOM   2153  C   LEU f  88     230.435 117.671 213.997  1.00 94.48           C  
ATOM   2154  CB  LEU f  88     228.358 116.420 214.610  1.00 94.48           C  
ATOM   2155  O   LEU f  88     231.459 117.162 214.458  1.00 94.48           O  
ATOM   2156  CG  LEU f  88     229.041 115.123 215.047  1.00 94.48           C  
ATOM   2157  CD1 LEU f  88     229.311 115.146 216.548  1.00 94.48           C  
ATOM   2158  CD2 LEU f  88     228.190 113.916 214.669  1.00 94.48           C  
ATOM   2159  N   GLY f  89     230.387 118.278 212.878  1.00 92.46           N  
ATOM   2160  CA  GLY f  89     231.505 118.246 211.948  1.00 92.46           C  
ATOM   2161  C   GLY f  89     232.700 119.050 212.424  1.00 92.46           C  
ATOM   2162  O   GLY f  89     233.808 118.890 211.908  1.00 92.46           O  
ATOM   2163  N   LEU f  90     232.522 119.785 213.531  1.00 92.06           N  
ATOM   2164  CA  LEU f  90     233.624 120.595 214.038  1.00 92.06           C  
ATOM   2165  C   LEU f  90     234.634 119.732 214.788  1.00 92.06           C  
ATOM   2166  CB  LEU f  90     233.098 121.699 214.959  1.00 92.06           C  
ATOM   2167  O   LEU f  90     235.813 120.080 214.872  1.00 92.06           O  
ATOM   2168  CG  LEU f  90     232.367 122.858 214.278  1.00 92.06           C  
ATOM   2169  CD1 LEU f  90     231.944 123.897 215.311  1.00 92.06           C  
ATOM   2170  CD2 LEU f  90     233.247 123.490 213.205  1.00 92.06           C  
ATOM   2171  N   HIS f  91     234.133 118.767 215.380  1.00 88.95           N  
ATOM   2172  CA  HIS f  91     234.946 117.819 216.134  1.00 88.95           C  
ATOM   2173  C   HIS f  91     234.324 116.428 216.123  1.00 88.95           C  
ATOM   2174  CB  HIS f  91     235.132 118.301 217.574  1.00 88.95           C  
ATOM   2175  O   HIS f  91     233.516 116.097 216.994  1.00 88.95           O  
ATOM   2176  CG  HIS f  91     236.203 117.569 218.317  1.00 88.95           C  
ATOM   2177  CD2 HIS f  91     236.133 116.710 219.362  1.00 88.95           C  
ATOM   2178  ND1 HIS f  91     237.540 117.689 218.005  1.00 88.95           N  
ATOM   2179  CE1 HIS f  91     238.248 116.932 218.828  1.00 88.95           C  
ATOM   2180  NE2 HIS f  91     237.418 116.328 219.661  1.00 88.95           N  
ATOM   2181  N   TYR f  92     234.814 115.689 215.111  1.00 85.02           N  
ATOM   2182  CA  TYR f  92     234.184 114.392 214.890  1.00 85.02           C  
ATOM   2183  C   TYR f  92     235.177 113.258 215.115  1.00 85.02           C  
ATOM   2184  CB  TYR f  92     233.607 114.309 213.473  1.00 85.02           C  
ATOM   2185  O   TYR f  92     236.288 113.283 214.581  1.00 85.02           O  
ATOM   2186  CG  TYR f  92     232.922 112.997 213.174  1.00 85.02           C  
ATOM   2187  CD2 TYR f  92     233.488 112.079 212.292  1.00 85.02           C  
ATOM   2188  CD1 TYR f  92     231.708 112.674 213.769  1.00 85.02           C  
ATOM   2189  CE2 TYR f  92     232.860 110.870 212.011  1.00 85.02           C  
ATOM   2190  CE1 TYR f  92     231.070 111.469 213.497  1.00 85.02           C  
ATOM   2191  OH  TYR f  92     231.026 109.380 212.343  1.00 85.02           O  
ATOM   2192  CZ  TYR f  92     231.653 110.574 212.618  1.00 85.02           C  
ATOM   2193  N   LYS f  93     234.802 112.351 215.937  1.00 75.91           N  
ATOM   2194  CA  LYS f  93     235.606 111.150 216.148  1.00 75.91           C  
ATOM   2195  C   LYS f  93     235.140 110.011 215.247  1.00 75.91           C  
ATOM   2196  CB  LYS f  93     235.548 110.717 217.613  1.00 75.91           C  
ATOM   2197  O   LYS f  93     234.047 109.470 215.436  1.00 75.91           O  
ATOM   2198  CG  LYS f  93     236.319 111.626 218.559  1.00 75.91           C  
ATOM   2199  CD  LYS f  93     236.276 111.109 219.991  1.00 75.91           C  
ATOM   2200  CE  LYS f  93     236.953 112.073 220.956  1.00 75.91           C  
ATOM   2201  NZ  LYS f  93     236.870 111.595 222.368  1.00 75.91           N  
ATOM   2202  N   LYS f  94     235.917 109.848 214.010  1.00 70.78           N  
ATOM   2203  CA  LYS f  94     235.514 108.851 213.022  1.00 70.78           C  
ATOM   2204  C   LYS f  94     235.496 107.452 213.629  1.00 70.78           C  
ATOM   2205  CB  LYS f  94     236.449 108.884 211.812  1.00 70.78           C  
ATOM   2206  O   LYS f  94     236.469 107.029 214.258  1.00 70.78           O  
ATOM   2207  CG  LYS f  94     235.864 108.248 210.559  1.00 70.78           C  
ATOM   2208  CD  LYS f  94     236.792 108.415 209.363  1.00 70.78           C  
ATOM   2209  CE  LYS f  94     236.234 107.729 208.123  1.00 70.78           C  
ATOM   2210  NZ  LYS f  94     237.090 107.971 206.924  1.00 70.78           N  
ATOM   2211  N   PRO f  95     234.300 106.874 213.396  1.00 62.91           N  
ATOM   2212  CA  PRO f  95     234.329 105.471 213.818  1.00 62.91           C  
ATOM   2213  C   PRO f  95     235.133 104.586 212.867  1.00 62.91           C  
ATOM   2214  CB  PRO f  95     232.852 105.072 213.817  1.00 62.91           C  
ATOM   2215  O   PRO f  95     235.391 104.976 211.725  1.00 62.91           O  
ATOM   2216  CG  PRO f  95     232.147 106.218 213.166  1.00 62.91           C  
ATOM   2217  CD  PRO f  95     233.142 107.317 212.926  1.00 62.91           C  
ATOM   2218  N   GLU f  96     235.975 103.660 213.364  1.00 56.44           N  
ATOM   2219  CA  GLU f  96     236.829 102.723 212.640  1.00 56.44           C  
ATOM   2220  C   GLU f  96     236.099 102.126 211.439  1.00 56.44           C  
ATOM   2221  CB  GLU f  96     237.312 101.607 213.570  1.00 56.44           C  
ATOM   2222  O   GLU f  96     236.713 101.860 210.404  1.00 56.44           O  
ATOM   2223  CG  GLU f  96     238.482 102.008 214.456  1.00 56.44           C  
ATOM   2224  CD  GLU f  96     239.034 100.856 215.279  1.00 56.44           C  
ATOM   2225  OE1 GLU f  96     240.020 101.058 216.023  1.00 56.44           O  
ATOM   2226  OE2 GLU f  96     238.477  99.740 215.178  1.00 56.44           O  
ATOM   2227  N   SER f  97     234.728 102.159 211.399  1.00 55.13           N  
ATOM   2228  CA  SER f  97     233.962 101.536 210.326  1.00 55.13           C  
ATOM   2229  C   SER f  97     233.531 102.563 209.285  1.00 55.13           C  
ATOM   2230  CB  SER f  97     232.732 100.822 210.889  1.00 55.13           C  
ATOM   2231  O   SER f  97     233.691 103.767 209.490  1.00 55.13           O  
ATOM   2232  OG  SER f  97     231.938 101.714 211.652  1.00 55.13           O  
ATOM   2233  N   ILE f  98     232.885 102.192 208.135  1.00 53.60           N  
ATOM   2234  CA  ILE f  98     232.385 102.924 206.975  1.00 53.60           C  
ATOM   2235  C   ILE f  98     231.605 104.152 207.438  1.00 53.60           C  
ATOM   2236  CB  ILE f  98     231.496 102.030 206.083  1.00 53.60           C  
ATOM   2237  O   ILE f  98     230.671 104.039 208.235  1.00 53.60           O  
ATOM   2238  CG1 ILE f  98     232.272 100.787 205.631  1.00 53.60           C  
ATOM   2239  CG2 ILE f  98     230.975 102.817 204.877  1.00 53.60           C  
ATOM   2240  CD1 ILE f  98     231.400  99.704 205.010  1.00 53.60           C  
ATOM   2241  N   SER f  99     232.224 105.386 207.318  1.00 58.86           N  
ATOM   2242  CA  SER f  99     231.689 106.617 207.889  1.00 58.86           C  
ATOM   2243  C   SER f  99     230.549 107.171 207.040  1.00 58.86           C  
ATOM   2244  CB  SER f  99     232.790 107.669 208.027  1.00 58.86           C  
ATOM   2245  O   SER f  99     230.719 107.406 205.842  1.00 58.86           O  
ATOM   2246  OG  SER f  99     233.521 107.793 206.819  1.00 58.86           O  
ATOM   2247  N   GLU f 100     229.277 106.835 207.308  1.00 70.08           N  
ATOM   2248  CA  GLU f 100     228.101 107.502 206.757  1.00 70.08           C  
ATOM   2249  C   GLU f 100     228.218 109.019 206.878  1.00 70.08           C  
ATOM   2250  CB  GLU f 100     226.829 107.014 207.455  1.00 70.08           C  
ATOM   2251  O   GLU f 100     228.833 109.525 207.819  1.00 70.08           O  
ATOM   2252  CG  GLU f 100     226.380 105.628 207.015  1.00 70.08           C  
ATOM   2253  CD  GLU f 100     225.061 105.199 207.639  1.00 70.08           C  
ATOM   2254  OE1 GLU f 100     224.571 104.092 207.323  1.00 70.08           O  
ATOM   2255  OE2 GLU f 100     224.513 105.979 208.450  1.00 70.08           O  
ATOM   2256  N   PRO f 101     227.847 109.702 205.754  1.00 80.11           N  
ATOM   2257  CA  PRO f 101     227.869 111.165 205.811  1.00 80.11           C  
ATOM   2258  C   PRO f 101     227.061 111.722 206.982  1.00 80.11           C  
ATOM   2259  CB  PRO f 101     227.250 111.581 204.475  1.00 80.11           C  
ATOM   2260  O   PRO f 101     226.043 111.140 207.366  1.00 80.11           O  
ATOM   2261  CG  PRO f 101     226.612 110.336 203.946  1.00 80.11           C  
ATOM   2262  CD  PRO f 101     227.125 109.166 204.735  1.00 80.11           C  
ATOM   2263  N   LEU f 102     227.592 112.713 207.617  1.00 89.44           N  
ATOM   2264  CA  LEU f 102     226.919 113.338 208.750  1.00 89.44           C  
ATOM   2265  C   LEU f 102     225.682 114.104 208.293  1.00 89.44           C  
ATOM   2266  CB  LEU f 102     227.874 114.280 209.487  1.00 89.44           C  
ATOM   2267  O   LEU f 102     225.690 114.724 207.228  1.00 89.44           O  
ATOM   2268  CG  LEU f 102     229.032 113.622 210.240  1.00 89.44           C  
ATOM   2269  CD1 LEU f 102     230.079 114.664 210.617  1.00 89.44           C  
ATOM   2270  CD2 LEU f 102     228.520 112.897 211.480  1.00 89.44           C  
ATOM   2271  N   VAL f 103     224.662 113.956 209.117  1.00 92.71           N  
ATOM   2272  CA  VAL f 103     223.439 114.699 208.833  1.00 92.71           C  
ATOM   2273  C   VAL f 103     223.669 116.188 209.078  1.00 92.71           C  
ATOM   2274  CB  VAL f 103     222.257 114.194 209.690  1.00 92.71           C  
ATOM   2275  O   VAL f 103     224.459 116.566 209.947  1.00 92.71           O  
ATOM   2276  CG1 VAL f 103     220.975 114.945 209.338  1.00 92.71           C  
ATOM   2277  CG2 VAL f 103     222.066 112.689 209.504  1.00 92.71           C  
ATOM   2278  N   GLN f 104     222.936 117.013 208.280  1.00 95.01           N  
ATOM   2279  CA  GLN f 104     223.023 118.452 208.498  1.00 95.01           C  
ATOM   2280  C   GLN f 104     222.436 118.841 209.852  1.00 95.01           C  
ATOM   2281  CB  GLN f 104     222.307 119.209 207.378  1.00 95.01           C  
ATOM   2282  O   GLN f 104     221.458 118.243 210.304  1.00 95.01           O  
ATOM   2283  CG  GLN f 104     222.995 119.103 206.024  1.00 95.01           C  
ATOM   2284  CD  GLN f 104     224.389 119.702 206.025  1.00 95.01           C  
ATOM   2285  NE2 GLN f 104     225.292 119.104 205.255  1.00 95.01           N  
ATOM   2286  OE1 GLN f 104     224.652 120.693 206.713  1.00 95.01           O  
ATOM   2287  N   PRO f 105     222.978 119.719 210.470  1.00 94.54           N  
ATOM   2288  CA  PRO f 105     222.518 120.087 211.812  1.00 94.54           C  
ATOM   2289  C   PRO f 105     221.115 120.688 211.812  1.00 94.54           C  
ATOM   2290  CB  PRO f 105     223.554 121.118 212.269  1.00 94.54           C  
ATOM   2291  O   PRO f 105     220.776 121.471 210.920  1.00 94.54           O  
ATOM   2292  CG  PRO f 105     224.182 121.613 211.006  1.00 94.54           C  
ATOM   2293  CD  PRO f 105     223.994 120.573 209.939  1.00 94.54           C  
ATOM   2294  N   ASP f 106     220.373 120.294 212.725  1.00 92.48           N  
ATOM   2295  CA  ASP f 106     219.040 120.843 212.953  1.00 92.48           C  
ATOM   2296  C   ASP f 106     218.991 121.642 214.253  1.00 92.48           C  
ATOM   2297  CB  ASP f 106     217.996 119.724 212.983  1.00 92.48           C  
ATOM   2298  O   ASP f 106     219.078 121.072 215.343  1.00 92.48           O  
ATOM   2299  CG  ASP f 106     216.575 120.243 213.111  1.00 92.48           C  
ATOM   2300  OD1 ASP f 106     216.375 121.476 213.130  1.00 92.48           O  
ATOM   2301  OD2 ASP f 106     215.646 119.410 213.196  1.00 92.48           O  
ATOM   2302  N   TYR f 107     218.689 122.998 214.107  1.00 92.22           N  
ATOM   2303  CA  TYR f 107     218.766 123.869 215.274  1.00 92.22           C  
ATOM   2304  C   TYR f 107     217.379 124.321 215.711  1.00 92.22           C  
ATOM   2305  CB  TYR f 107     219.644 125.090 214.976  1.00 92.22           C  
ATOM   2306  O   TYR f 107     217.245 125.138 216.625  1.00 92.22           O  
ATOM   2307  CG  TYR f 107     221.058 124.740 214.583  1.00 92.22           C  
ATOM   2308  CD1 TYR f 107     221.951 124.212 215.513  1.00 92.22           C  
ATOM   2309  CD2 TYR f 107     221.505 124.936 213.280  1.00 92.22           C  
ATOM   2310  CE1 TYR f 107     223.256 123.890 215.155  1.00 92.22           C  
ATOM   2311  CE2 TYR f 107     222.808 124.618 212.911  1.00 92.22           C  
ATOM   2312  OH  TYR f 107     224.965 123.778 213.494  1.00 92.22           O  
ATOM   2313  CZ  TYR f 107     223.674 124.095 213.854  1.00 92.22           C  
ATOM   2314  N   THR f 108     216.322 123.843 215.130  1.00 87.37           N  
ATOM   2315  CA  THR f 108     214.963 124.320 215.359  1.00 87.37           C  
ATOM   2316  C   THR f 108     214.562 124.133 216.819  1.00 87.37           C  
ATOM   2317  CB  THR f 108     213.955 123.593 214.450  1.00 87.37           C  
ATOM   2318  O   THR f 108     213.990 125.036 217.433  1.00 87.37           O  
ATOM   2319  CG2 THR f 108     213.959 124.180 213.043  1.00 87.37           C  
ATOM   2320  OG1 THR f 108     214.302 122.204 214.377  1.00 87.37           O  
ATOM   2321  N   MET f 109     214.931 123.023 217.353  1.00 88.32           N  
ATOM   2322  CA  MET f 109     214.541 122.732 218.730  1.00 88.32           C  
ATOM   2323  C   MET f 109     215.339 123.582 219.713  1.00 88.32           C  
ATOM   2324  CB  MET f 109     214.737 121.247 219.043  1.00 88.32           C  
ATOM   2325  O   MET f 109     214.844 123.925 220.788  1.00 88.32           O  
ATOM   2326  CG  MET f 109     213.766 120.334 218.314  1.00 88.32           C  
ATOM   2327  SD  MET f 109     212.052 120.473 218.955  1.00 88.32           S  
ATOM   2328  CE  MET f 109     212.291 119.855 220.643  1.00 88.32           C  
ATOM   2329  N   GLU f 110     216.548 123.945 219.267  1.00 87.67           N  
ATOM   2330  CA  GLU f 110     217.425 124.722 220.138  1.00 87.67           C  
ATOM   2331  C   GLU f 110     216.911 126.148 220.310  1.00 87.67           C  
ATOM   2332  CB  GLU f 110     218.853 124.740 219.586  1.00 87.67           C  
ATOM   2333  O   GLU f 110     216.998 126.718 221.400  1.00 87.67           O  
ATOM   2334  CG  GLU f 110     219.880 125.307 220.555  1.00 87.67           C  
ATOM   2335  CD  GLU f 110     219.972 124.527 221.857  1.00 87.67           C  
ATOM   2336  OE1 GLU f 110     220.399 125.106 222.882  1.00 87.67           O  
ATOM   2337  OE2 GLU f 110     219.616 123.327 221.851  1.00 87.67           O  
ATOM   2338  N   SER f 111     216.372 126.635 219.291  1.00 87.01           N  
ATOM   2339  CA  SER f 111     215.811 127.982 219.339  1.00 87.01           C  
ATOM   2340  C   SER f 111     214.661 128.067 220.338  1.00 87.01           C  
ATOM   2341  CB  SER f 111     215.325 128.409 217.954  1.00 87.01           C  
ATOM   2342  O   SER f 111     214.579 129.019 221.117  1.00 87.01           O  
ATOM   2343  OG  SER f 111     214.209 127.635 217.549  1.00 87.01           O  
ATOM   2344  N   GLN f 112     213.856 127.054 220.362  1.00 90.21           N  
ATOM   2345  CA  GLN f 112     212.721 127.008 221.278  1.00 90.21           C  
ATOM   2346  C   GLN f 112     213.186 126.838 222.721  1.00 90.21           C  
ATOM   2347  CB  GLN f 112     211.770 125.872 220.897  1.00 90.21           C  
ATOM   2348  O   GLN f 112     212.636 127.459 223.633  1.00 90.21           O  
ATOM   2349  CG  GLN f 112     211.017 126.112 219.595  1.00 90.21           C  
ATOM   2350  CD  GLN f 112     210.146 124.936 219.195  1.00 90.21           C  
ATOM   2351  NE2 GLN f 112     209.407 125.089 218.101  1.00 90.21           N  
ATOM   2352  OE1 GLN f 112     210.136 123.898 219.864  1.00 90.21           O  
ATOM   2353  N   LYS f 113     214.179 126.130 222.820  1.00 90.82           N  
ATOM   2354  CA  LYS f 113     214.730 125.887 224.150  1.00 90.82           C  
ATOM   2355  C   LYS f 113     215.262 127.176 224.768  1.00 90.82           C  
ATOM   2356  CB  LYS f 113     215.840 124.838 224.089  1.00 90.82           C  
ATOM   2357  O   LYS f 113     215.001 127.464 225.938  1.00 90.82           O  
ATOM   2358  CG  LYS f 113     216.322 124.366 225.453  1.00 90.82           C  
ATOM   2359  CD  LYS f 113     217.401 123.299 225.325  1.00 90.82           C  
ATOM   2360  CE  LYS f 113     217.986 122.930 226.682  1.00 90.82           C  
ATOM   2361  NZ  LYS f 113     219.069 121.908 226.559  1.00 90.82           N  
ATOM   2362  N   VAL f 114     215.915 127.986 224.034  1.00 89.99           N  
ATOM   2363  CA  VAL f 114     216.514 129.225 224.519  1.00 89.99           C  
ATOM   2364  C   VAL f 114     215.416 130.217 224.896  1.00 89.99           C  
ATOM   2365  CB  VAL f 114     217.458 129.849 223.467  1.00 89.99           C  
ATOM   2366  O   VAL f 114     215.525 130.920 225.904  1.00 89.99           O  
ATOM   2367  CG1 VAL f 114     217.917 131.237 223.910  1.00 89.99           C  
ATOM   2368  CG2 VAL f 114     218.660 128.939 223.222  1.00 89.99           C  
ATOM   2369  N   GLU f 115     214.356 130.185 224.131  1.00 88.52           N  
ATOM   2370  CA  GLU f 115     213.255 131.120 224.343  1.00 88.52           C  
ATOM   2371  C   GLU f 115     212.471 130.773 225.604  1.00 88.52           C  
ATOM   2372  CB  GLU f 115     212.321 131.134 223.130  1.00 88.52           C  
ATOM   2373  O   GLU f 115     211.929 131.659 226.269  1.00 88.52           O  
ATOM   2374  CG  GLU f 115     212.846 131.952 221.958  1.00 88.52           C  
ATOM   2375  CD  GLU f 115     211.903 131.967 220.766  1.00 88.52           C  
ATOM   2376  OE1 GLU f 115     212.257 132.554 219.719  1.00 88.52           O  
ATOM   2377  OE2 GLU f 115     210.799 131.388 220.881  1.00 88.52           O  
ATOM   2378  N   GLN f 116     212.551 129.487 225.970  1.00 90.59           N  
ATOM   2379  CA  GLN f 116     211.662 129.026 227.032  1.00 90.59           C  
ATOM   2380  C   GLN f 116     212.439 128.733 228.312  1.00 90.59           C  
ATOM   2381  CB  GLN f 116     210.894 127.780 226.586  1.00 90.59           C  
ATOM   2382  O   GLN f 116     211.869 128.735 229.405  1.00 90.59           O  
ATOM   2383  CG  GLN f 116     209.907 128.038 225.457  1.00 90.59           C  
ATOM   2384  CD  GLN f 116     209.238 126.769 224.960  1.00 90.59           C  
ATOM   2385  NE2 GLN f 116     208.277 126.920 224.056  1.00 90.59           N  
ATOM   2386  OE1 GLN f 116     209.585 125.662 225.385  1.00 90.59           O  
ATOM   2387  N   THR f 117     213.686 128.608 228.219  1.00 90.75           N  
ATOM   2388  CA  THR f 117     214.462 128.145 229.364  1.00 90.75           C  
ATOM   2389  C   THR f 117     214.989 129.326 230.173  1.00 90.75           C  
ATOM   2390  CB  THR f 117     215.640 127.259 228.918  1.00 90.75           C  
ATOM   2391  O   THR f 117     215.619 130.231 229.623  1.00 90.75           O  
ATOM   2392  CG2 THR f 117     216.358 126.655 230.120  1.00 90.75           C  
ATOM   2393  OG1 THR f 117     215.146 126.200 228.088  1.00 90.75           O  
ATOM   2394  N   VAL f 118     214.652 129.309 231.443  1.00 93.33           N  
ATOM   2395  CA  VAL f 118     215.212 130.275 232.382  1.00 93.33           C  
ATOM   2396  C   VAL f 118     216.450 129.688 233.053  1.00 93.33           C  
ATOM   2397  CB  VAL f 118     214.176 130.696 233.449  1.00 93.33           C  
ATOM   2398  O   VAL f 118     216.388 128.613 233.654  1.00 93.33           O  
ATOM   2399  CG1 VAL f 118     214.785 131.701 234.425  1.00 93.33           C  
ATOM   2400  CG2 VAL f 118     212.931 131.278 232.785  1.00 93.33           C  
ATOM   2401  N   LEU f 119     217.548 130.315 232.975  1.00 93.08           N  
ATOM   2402  CA  LEU f 119     218.799 129.803 233.521  1.00 93.08           C  
ATOM   2403  C   LEU f 119     218.827 129.942 235.040  1.00 93.08           C  
ATOM   2404  CB  LEU f 119     219.993 130.540 232.908  1.00 93.08           C  
ATOM   2405  O   LEU f 119     218.542 131.017 235.574  1.00 93.08           O  
ATOM   2406  CG  LEU f 119     220.364 130.154 231.474  1.00 93.08           C  
ATOM   2407  CD1 LEU f 119     221.502 131.033 230.968  1.00 93.08           C  
ATOM   2408  CD2 LEU f 119     220.745 128.680 231.399  1.00 93.08           C  
ATOM   2409  N   ILE f 120     219.132 128.865 235.591  1.00 92.12           N  
ATOM   2410  CA  ILE f 120     219.285 128.837 237.042  1.00 92.12           C  
ATOM   2411  C   ILE f 120     220.759 128.667 237.402  1.00 92.12           C  
ATOM   2412  CB  ILE f 120     218.444 127.707 237.676  1.00 92.12           C  
ATOM   2413  O   ILE f 120     221.478 127.901 236.757  1.00 92.12           O  
ATOM   2414  CG1 ILE f 120     216.977 127.826 237.248  1.00 92.12           C  
ATOM   2415  CG2 ILE f 120     218.572 127.731 239.202  1.00 92.12           C  
ATOM   2416  CD1 ILE f 120     216.145 126.584 237.533  1.00 92.12           C  
ATOM   2417  N   PRO f 121     221.169 129.393 238.454  1.00 93.95           N  
ATOM   2418  CA  PRO f 121     222.583 129.297 238.823  1.00 93.95           C  
ATOM   2419  C   PRO f 121     222.973 127.903 239.307  1.00 93.95           C  
ATOM   2420  CB  PRO f 121     222.724 130.325 239.948  1.00 93.95           C  
ATOM   2421  O   PRO f 121     222.312 127.342 240.184  1.00 93.95           O  
ATOM   2422  CG  PRO f 121     221.489 131.162 239.858  1.00 93.95           C  
ATOM   2423  CD  PRO f 121     220.422 130.365 239.164  1.00 93.95           C  
ATOM   2424  N   LYS f 122     224.003 127.396 238.722  1.00 94.65           N  
ATOM   2425  CA  LYS f 122     224.545 126.117 239.168  1.00 94.65           C  
ATOM   2426  C   LYS f 122     225.356 126.280 240.450  1.00 94.65           C  
ATOM   2427  CB  LYS f 122     225.413 125.491 238.074  1.00 94.65           C  
ATOM   2428  O   LYS f 122     225.302 125.428 241.338  1.00 94.65           O  
ATOM   2429  CG  LYS f 122     225.769 124.034 238.324  1.00 94.65           C  
ATOM   2430  CD  LYS f 122     226.430 123.402 237.106  1.00 94.65           C  
ATOM   2431  CE  LYS f 122     226.811 121.951 237.363  1.00 94.65           C  
ATOM   2432  NZ  LYS f 122     227.374 121.300 236.144  1.00 94.65           N  
ATOM   2433  N   TRP f 123     226.148 127.369 240.525  1.00 96.33           N  
ATOM   2434  CA  TRP f 123     226.968 127.719 241.679  1.00 96.33           C  
ATOM   2435  C   TRP f 123     226.811 129.194 242.032  1.00 96.33           C  
ATOM   2436  CB  TRP f 123     228.442 127.402 241.407  1.00 96.33           C  
ATOM   2437  O   TRP f 123     226.420 130.003 241.186  1.00 96.33           O  
ATOM   2438  CG  TRP f 123     228.712 125.952 241.134  1.00 96.33           C  
ATOM   2439  CD1 TRP f 123     228.556 124.907 242.001  1.00 96.33           C  
ATOM   2440  CD2 TRP f 123     229.192 125.390 239.909  1.00 96.33           C  
ATOM   2441  CE2 TRP f 123     229.303 123.995 240.105  1.00 96.33           C  
ATOM   2442  CE3 TRP f 123     229.537 125.929 238.663  1.00 96.33           C  
ATOM   2443  NE1 TRP f 123     228.909 123.727 241.388  1.00 96.33           N  
ATOM   2444  CH2 TRP f 123     230.076 123.687 237.890  1.00 96.33           C  
ATOM   2445  CZ2 TRP f 123     229.745 123.133 239.099  1.00 96.33           C  
ATOM   2446  CZ3 TRP f 123     229.977 125.070 237.663  1.00 96.33           C  
ATOM   2447  N   GLU f 124     227.107 129.485 243.322  1.00 96.16           N  
ATOM   2448  CA  GLU f 124     227.019 130.875 243.760  1.00 96.16           C  
ATOM   2449  C   GLU f 124     228.107 131.202 244.780  1.00 96.16           C  
ATOM   2450  CB  GLU f 124     225.639 131.166 244.354  1.00 96.16           C  
ATOM   2451  O   GLU f 124     228.322 130.446 245.729  1.00 96.16           O  
ATOM   2452  CG  GLU f 124     225.422 132.627 244.721  1.00 96.16           C  
ATOM   2453  CD  GLU f 124     224.049 132.900 245.315  1.00 96.16           C  
ATOM   2454  OE1 GLU f 124     223.692 134.084 245.500  1.00 96.16           O  
ATOM   2455  OE2 GLU f 124     223.325 131.919 245.599  1.00 96.16           O  
ATOM   2456  N   PHE f 125     228.849 132.193 244.527  1.00 95.67           N  
ATOM   2457  CA  PHE f 125     229.798 132.761 245.477  1.00 95.67           C  
ATOM   2458  C   PHE f 125     229.177 133.935 246.226  1.00 95.67           C  
ATOM   2459  CB  PHE f 125     231.075 133.211 244.761  1.00 95.67           C  
ATOM   2460  O   PHE f 125     229.505 135.092 245.957  1.00 95.67           O  
ATOM   2461  CG  PHE f 125     232.261 133.365 245.675  1.00 95.67           C  
ATOM   2462  CD2 PHE f 125     233.512 133.686 245.163  1.00 95.67           C  
ATOM   2463  CD1 PHE f 125     232.124 133.188 247.045  1.00 95.67           C  
ATOM   2464  CE2 PHE f 125     234.612 133.829 246.007  1.00 95.67           C  
ATOM   2465  CE1 PHE f 125     233.218 133.329 247.894  1.00 95.67           C  
ATOM   2466  CZ  PHE f 125     234.462 133.648 247.373  1.00 95.67           C  
ATOM   2467  N   LYS f 126     228.352 133.650 247.200  1.00 92.99           N  
ATOM   2468  CA  LYS f 126     227.470 134.601 247.872  1.00 92.99           C  
ATOM   2469  C   LYS f 126     228.258 135.788 248.419  1.00 92.99           C  
ATOM   2470  CB  LYS f 126     226.704 133.914 249.004  1.00 92.99           C  
ATOM   2471  O   LYS f 126     229.259 135.608 249.116  1.00 92.99           O  
ATOM   2472  CG  LYS f 126     225.493 133.120 248.538  1.00 92.99           C  
ATOM   2473  CD  LYS f 126     224.673 132.609 249.716  1.00 92.99           C  
ATOM   2474  CE  LYS f 126     223.538 131.703 249.257  1.00 92.99           C  
ATOM   2475  NZ  LYS f 126     222.742 131.185 250.410  1.00 92.99           N  
ATOM   2476  N   GLY f 127     227.808 136.928 248.060  1.00 88.75           N  
ATOM   2477  CA  GLY f 127     228.371 138.163 248.583  1.00 88.75           C  
ATOM   2478  C   GLY f 127     229.591 138.634 247.814  1.00 88.75           C  
ATOM   2479  O   GLY f 127     230.147 139.694 248.112  1.00 88.75           O  
ATOM   2480  N   GLU f 128     229.943 137.856 246.828  1.00 91.40           N  
ATOM   2481  CA  GLU f 128     231.125 138.213 246.051  1.00 91.40           C  
ATOM   2482  C   GLU f 128     230.792 138.354 244.569  1.00 91.40           C  
ATOM   2483  CB  GLU f 128     232.230 137.170 246.244  1.00 91.40           C  
ATOM   2484  O   GLU f 128     229.805 137.789 244.093  1.00 91.40           O  
ATOM   2485  CG  GLU f 128     232.678 137.008 247.690  1.00 91.40           C  
ATOM   2486  CD  GLU f 128     233.410 138.226 248.230  1.00 91.40           C  
ATOM   2487  OE1 GLU f 128     233.371 138.461 249.460  1.00 91.40           O  
ATOM   2488  OE2 GLU f 128     234.027 138.952 247.419  1.00 91.40           O  
ATOM   2489  N   THR f 129     231.611 139.180 243.864  1.00 91.30           N  
ATOM   2490  CA  THR f 129     231.485 139.306 242.416  1.00 91.30           C  
ATOM   2491  C   THR f 129     232.617 138.568 241.708  1.00 91.30           C  
ATOM   2492  CB  THR f 129     231.483 140.784 241.983  1.00 91.30           C  
ATOM   2493  O   THR f 129     233.792 138.879 241.913  1.00 91.30           O  
ATOM   2494  CG2 THR f 129     231.259 140.915 240.480  1.00 91.30           C  
ATOM   2495  OG1 THR f 129     230.435 141.476 242.674  1.00 91.30           O  
ATOM   2496  N   ILE f 130     232.282 137.704 240.904  1.00 94.16           N  
ATOM   2497  CA  ILE f 130     233.257 136.832 240.257  1.00 94.16           C  
ATOM   2498  C   ILE f 130     233.953 137.585 239.126  1.00 94.16           C  
ATOM   2499  CB  ILE f 130     232.592 135.546 239.714  1.00 94.16           C  
ATOM   2500  O   ILE f 130     233.295 138.115 238.228  1.00 94.16           O  
ATOM   2501  CG1 ILE f 130     232.001 134.725 240.865  1.00 94.16           C  
ATOM   2502  CG2 ILE f 130     233.597 134.718 238.908  1.00 94.16           C  
ATOM   2503  CD1 ILE f 130     231.143 133.552 240.410  1.00 94.16           C  
ATOM   2504  N   ALA f 131     235.241 137.510 239.146  1.00 92.12           N  
ATOM   2505  CA  ALA f 131     236.036 138.206 238.138  1.00 92.12           C  
ATOM   2506  C   ALA f 131     236.581 137.230 237.100  1.00 92.12           C  
ATOM   2507  CB  ALA f 131     237.181 138.970 238.798  1.00 92.12           C  
ATOM   2508  O   ALA f 131     236.708 137.574 235.923  1.00 92.12           O  
ATOM   2509  N   LYS f 132     236.942 136.044 237.500  1.00 95.15           N  
ATOM   2510  CA  LYS f 132     237.565 135.050 236.631  1.00 95.15           C  
ATOM   2511  C   LYS f 132     237.291 133.634 237.132  1.00 95.15           C  
ATOM   2512  CB  LYS f 132     239.072 135.289 236.535  1.00 95.15           C  
ATOM   2513  O   LYS f 132     237.155 133.411 238.337  1.00 95.15           O  
ATOM   2514  CG  LYS f 132     239.797 134.312 235.622  1.00 95.15           C  
ATOM   2515  CD  LYS f 132     241.286 134.623 235.539  1.00 95.15           C  
ATOM   2516  CE  LYS f 132     242.014 133.637 234.635  1.00 95.15           C  
ATOM   2517  NZ  LYS f 132     243.465 133.969 234.508  1.00 95.15           N  
ATOM   2518  N   MET f 133     237.210 132.775 236.189  1.00 96.48           N  
ATOM   2519  CA  MET f 133     237.006 131.368 236.522  1.00 96.48           C  
ATOM   2520  C   MET f 133     237.979 130.481 235.754  1.00 96.48           C  
ATOM   2521  CB  MET f 133     235.566 130.948 236.223  1.00 96.48           C  
ATOM   2522  O   MET f 133     238.366 130.804 234.630  1.00 96.48           O  
ATOM   2523  CG  MET f 133     234.523 131.738 236.995  1.00 96.48           C  
ATOM   2524  SD  MET f 133     232.808 131.240 236.573  1.00 96.48           S  
ATOM   2525  CE  MET f 133     232.708 131.853 234.868  1.00 96.48           C  
ATOM   2526  N   ILE f 134     238.311 129.362 236.329  1.00 95.39           N  
ATOM   2527  CA  ILE f 134     239.083 128.332 235.641  1.00 95.39           C  
ATOM   2528  C   ILE f 134     238.407 126.975 235.820  1.00 95.39           C  
ATOM   2529  CB  ILE f 134     240.538 128.278 236.157  1.00 95.39           C  
ATOM   2530  O   ILE f 134     238.053 126.594 236.938  1.00 95.39           O  
ATOM   2531  CG1 ILE f 134     241.266 129.591 235.843  1.00 95.39           C  
ATOM   2532  CG2 ILE f 134     241.281 127.082 235.554  1.00 95.39           C  
ATOM   2533  CD1 ILE f 134     242.673 129.672 236.419  1.00 95.39           C  
ATOM   2534  N   TYR f 135     238.236 126.348 234.726  1.00 94.24           N  
ATOM   2535  CA  TYR f 135     237.696 124.994 234.783  1.00 94.24           C  
ATOM   2536  C   TYR f 135     238.808 123.973 234.995  1.00 94.24           C  
ATOM   2537  CB  TYR f 135     236.926 124.668 233.500  1.00 94.24           C  
ATOM   2538  O   TYR f 135     239.759 123.910 234.214  1.00 94.24           O  
ATOM   2539  CG  TYR f 135     236.240 123.324 233.528  1.00 94.24           C  
ATOM   2540  CD2 TYR f 135     236.749 122.244 232.811  1.00 94.24           C  
ATOM   2541  CD1 TYR f 135     235.081 123.132 234.271  1.00 94.24           C  
ATOM   2542  CE2 TYR f 135     236.119 121.005 232.833  1.00 94.24           C  
ATOM   2543  CE1 TYR f 135     234.442 121.897 234.301  1.00 94.24           C  
ATOM   2544  OH  TYR f 135     234.340 119.616 233.606  1.00 94.24           O  
ATOM   2545  CZ  TYR f 135     234.968 120.841 233.580  1.00 94.24           C  
ATOM   2546  N   VAL f 136     238.949 123.100 235.993  1.00 87.38           N  
ATOM   2547  CA  VAL f 136     240.050 122.215 236.357  1.00 87.38           C  
ATOM   2548  C   VAL f 136     239.614 120.759 236.209  1.00 87.38           C  
ATOM   2549  CB  VAL f 136     240.539 122.479 237.799  1.00 87.38           C  
ATOM   2550  O   VAL f 136     240.397 119.910 235.776  1.00 87.38           O  
ATOM   2551  CG1 VAL f 136     241.798 121.671 238.100  1.00 87.38           C  
ATOM   2552  CG2 VAL f 136     240.795 123.971 238.009  1.00 87.38           C  
ATOM   2553  N   ASP f 137     238.477 120.359 236.104  1.00 73.18           N  
ATOM   2554  CA  ASP f 137     237.957 118.995 236.129  1.00 73.18           C  
ATOM   2555  C   ASP f 137     238.941 118.045 236.806  1.00 73.18           C  
ATOM   2556  CB  ASP f 137     237.648 118.511 234.711  1.00 73.18           C  
ATOM   2557  O   ASP f 137     239.455 117.121 236.173  1.00 73.18           O  
ATOM   2558  CG  ASP f 137     236.752 117.286 234.684  1.00 73.18           C  
ATOM   2559  OD1 ASP f 137     236.178 116.926 235.736  1.00 73.18           O  
ATOM   2560  OD2 ASP f 137     236.620 116.672 233.604  1.00 73.18           O  
ATOM   2561  N   ASN f 138     239.327 118.299 238.118  1.00 70.83           N  
ATOM   2562  CA  ASN f 138     240.246 117.486 238.909  1.00 70.83           C  
ATOM   2563  C   ASN f 138     239.512 116.375 239.654  1.00 70.83           C  
ATOM   2564  CB  ASN f 138     241.026 118.360 239.893  1.00 70.83           C  
ATOM   2565  O   ASN f 138     238.756 116.643 240.590  1.00 70.83           O  
ATOM   2566  CG  ASN f 138     242.242 117.657 240.461  1.00 70.83           C  
ATOM   2567  ND2 ASN f 138     243.236 118.435 240.877  1.00 70.83           N  
ATOM   2568  OD1 ASN f 138     242.290 116.426 240.526  1.00 70.83           O  
ATOM   2569  N   SER f 139     239.749 115.229 239.205  1.00 68.96           N  
ATOM   2570  CA  SER f 139     239.045 114.085 239.777  1.00 68.96           C  
ATOM   2571  C   SER f 139     239.547 113.774 241.183  1.00 68.96           C  
ATOM   2572  CB  SER f 139     239.209 112.854 238.884  1.00 68.96           C  
ATOM   2573  O   SER f 139     238.793 113.267 242.018  1.00 68.96           O  
ATOM   2574  OG  SER f 139     240.570 112.659 238.541  1.00 68.96           O  
ATOM   2575  N   GLU f 140     240.713 114.222 241.507  1.00 70.56           N  
ATOM   2576  CA  GLU f 140     241.328 113.892 242.789  1.00 70.56           C  
ATOM   2577  C   GLU f 140     240.709 114.705 243.923  1.00 70.56           C  
ATOM   2578  CB  GLU f 140     242.839 114.127 242.738  1.00 70.56           C  
ATOM   2579  O   GLU f 140     240.413 114.164 244.991  1.00 70.56           O  
ATOM   2580  CG  GLU f 140     243.600 113.071 241.949  1.00 70.56           C  
ATOM   2581  CD  GLU f 140     245.106 113.271 241.976  1.00 70.56           C  
ATOM   2582  OE1 GLU f 140     245.837 112.468 241.352  1.00 70.56           O  
ATOM   2583  OE2 GLU f 140     245.561 114.238 242.628  1.00 70.56           O  
ATOM   2584  N   ILE f 141     240.361 115.965 243.702  1.00 72.50           N  
ATOM   2585  CA  ILE f 141     239.802 116.817 244.746  1.00 72.50           C  
ATOM   2586  C   ILE f 141     238.316 117.050 244.482  1.00 72.50           C  
ATOM   2587  CB  ILE f 141     240.549 118.167 244.835  1.00 72.50           C  
ATOM   2588  O   ILE f 141     237.620 117.653 245.302  1.00 72.50           O  
ATOM   2589  CG1 ILE f 141     241.979 118.022 244.302  1.00 72.50           C  
ATOM   2590  CG2 ILE f 141     240.551 118.689 246.275  1.00 72.50           C  
ATOM   2591  CD1 ILE f 141     242.654 119.347 243.973  1.00 72.50           C  
ATOM   2592  N   ASN f 142     237.752 116.412 243.503  1.00 82.71           N  
ATOM   2593  CA  ASN f 142     236.349 116.488 243.108  1.00 82.71           C  
ATOM   2594  C   ASN f 142     235.890 117.934 242.944  1.00 82.71           C  
ATOM   2595  CB  ASN f 142     235.465 115.762 244.125  1.00 82.71           C  
ATOM   2596  O   ASN f 142     234.826 118.312 243.439  1.00 82.71           O  
ATOM   2597  CG  ASN f 142     234.131 115.339 243.542  1.00 82.71           C  
ATOM   2598  ND2 ASN f 142     233.203 114.949 244.407  1.00 82.71           N  
ATOM   2599  OD1 ASN f 142     233.937 115.361 242.324  1.00 82.71           O  
ATOM   2600  N   VAL f 143     236.735 118.807 242.455  1.00 90.95           N  
ATOM   2601  CA  VAL f 143     236.432 120.206 242.170  1.00 90.95           C  
ATOM   2602  C   VAL f 143     236.351 120.420 240.660  1.00 90.95           C  
ATOM   2603  CB  VAL f 143     237.487 121.151 242.786  1.00 90.95           C  
ATOM   2604  O   VAL f 143     237.203 119.935 239.912  1.00 90.95           O  
ATOM   2605  CG1 VAL f 143     237.271 122.587 242.309  1.00 90.95           C  
ATOM   2606  CG2 VAL f 143     237.440 121.080 244.311  1.00 90.95           C  
ATOM   2607  N   LYS f 144     235.372 121.207 240.266  1.00 91.95           N  
ATOM   2608  CA  LYS f 144     235.163 121.395 238.834  1.00 91.95           C  
ATOM   2609  C   LYS f 144     235.586 122.793 238.395  1.00 91.95           C  
ATOM   2610  CB  LYS f 144     233.699 121.151 238.468  1.00 91.95           C  
ATOM   2611  O   LYS f 144     236.141 122.968 237.308  1.00 91.95           O  
ATOM   2612  CG  LYS f 144     233.269 119.694 238.569  1.00 91.95           C  
ATOM   2613  CD  LYS f 144     233.809 118.870 237.408  1.00 91.95           C  
ATOM   2614  CE  LYS f 144     233.250 117.453 237.419  1.00 91.95           C  
ATOM   2615  NZ  LYS f 144     233.793 116.635 236.294  1.00 91.95           N  
ATOM   2616  N   VAL f 145     235.311 123.769 239.349  1.00 94.87           N  
ATOM   2617  CA  VAL f 145     235.572 125.152 238.965  1.00 94.87           C  
ATOM   2618  C   VAL f 145     236.191 125.907 240.139  1.00 94.87           C  
ATOM   2619  CB  VAL f 145     234.283 125.862 238.494  1.00 94.87           C  
ATOM   2620  O   VAL f 145     235.813 125.692 241.292  1.00 94.87           O  
ATOM   2621  CG1 VAL f 145     234.561 127.330 238.174  1.00 94.87           C  
ATOM   2622  CG2 VAL f 145     233.696 125.150 237.277  1.00 94.87           C  
ATOM   2623  N   ILE f 146     237.117 126.695 239.868  1.00 96.58           N  
ATOM   2624  CA  ILE f 146     237.655 127.646 240.834  1.00 96.58           C  
ATOM   2625  C   ILE f 146     237.352 129.072 240.381  1.00 96.58           C  
ATOM   2626  CB  ILE f 146     239.177 127.457 241.026  1.00 96.58           C  
ATOM   2627  O   ILE f 146     237.624 129.437 239.235  1.00 96.58           O  
ATOM   2628  CG1 ILE f 146     239.492 126.003 241.395  1.00 96.58           C  
ATOM   2629  CG2 ILE f 146     239.711 128.420 242.090  1.00 96.58           C  
ATOM   2630  CD1 ILE f 146     240.978 125.671 241.389  1.00 96.58           C  
ATOM   2631  N   ALA f 147     236.817 129.902 241.270  1.00 97.38           N  
ATOM   2632  CA  ALA f 147     236.404 131.253 240.893  1.00 97.38           C  
ATOM   2633  C   ALA f 147     237.136 132.302 241.724  1.00 97.38           C  
ATOM   2634  CB  ALA f 147     234.894 131.411 241.050  1.00 97.38           C  
ATOM   2635  O   ALA f 147     237.355 132.110 242.923  1.00 97.38           O  
ATOM   2636  N   LEU f 148     237.506 133.356 241.057  1.00 96.13           N  
ATOM   2637  CA  LEU f 148     238.156 134.489 241.708  1.00 96.13           C  
ATOM   2638  C   LEU f 148     237.203 135.676 241.810  1.00 96.13           C  
ATOM   2639  CB  LEU f 148     239.416 134.897 240.940  1.00 96.13           C  
ATOM   2640  O   LEU f 148     236.580 136.065 240.820  1.00 96.13           O  
ATOM   2641  CG  LEU f 148     240.131 136.156 241.433  1.00 96.13           C  
ATOM   2642  CD1 LEU f 148     240.807 135.892 242.775  1.00 96.13           C  
ATOM   2643  CD2 LEU f 148     241.149 136.631 240.401  1.00 96.13           C  
ATOM   2644  N   SER f 149     237.122 136.204 243.008  1.00 93.52           N  
ATOM   2645  CA  SER f 149     236.279 137.380 243.197  1.00 93.52           C  
ATOM   2646  C   SER f 149     237.065 138.667 242.969  1.00 93.52           C  
ATOM   2647  CB  SER f 149     235.673 137.386 244.601  1.00 93.52           C  
ATOM   2648  O   SER f 149     238.298 138.653 242.952  1.00 93.52           O  
ATOM   2649  OG  SER f 149     236.651 137.724 245.569  1.00 93.52           O  
ATOM   2650  N   THR f 150     236.413 139.771 242.909  1.00 89.69           N  
ATOM   2651  CA  THR f 150     237.026 141.066 242.630  1.00 89.69           C  
ATOM   2652  C   THR f 150     237.889 141.520 243.803  1.00 89.69           C  
ATOM   2653  CB  THR f 150     235.959 142.135 242.329  1.00 89.69           C  
ATOM   2654  O   THR f 150     238.791 142.343 243.636  1.00 89.69           O  
ATOM   2655  CG2 THR f 150     235.245 141.845 241.014  1.00 89.69           C  
ATOM   2656  OG1 THR f 150     234.995 142.152 243.389  1.00 89.69           O  
ATOM   2657  N   ASN f 151     237.677 140.956 244.994  1.00 87.42           N  
ATOM   2658  CA  ASN f 151     238.458 141.343 246.164  1.00 87.42           C  
ATOM   2659  C   ASN f 151     239.654 140.418 246.370  1.00 87.42           C  
ATOM   2660  CB  ASN f 151     237.577 141.358 247.416  1.00 87.42           C  
ATOM   2661  O   ASN f 151     240.413 140.581 247.328  1.00 87.42           O  
ATOM   2662  CG  ASN f 151     237.095 139.975 247.806  1.00 87.42           C  
ATOM   2663  ND2 ASN f 151     236.349 139.895 248.903  1.00 87.42           N  
ATOM   2664  OD1 ASN f 151     237.389 138.986 247.129  1.00 87.42           O  
ATOM   2665  N   GLY f 152     239.743 139.391 245.530  1.00 90.62           N  
ATOM   2666  CA  GLY f 152     240.888 138.497 245.605  1.00 90.62           C  
ATOM   2667  C   GLY f 152     240.579 137.192 246.315  1.00 90.62           C  
ATOM   2668  O   GLY f 152     241.472 136.369 246.529  1.00 90.62           O  
ATOM   2669  N   SER f 153     239.303 137.008 246.691  1.00 93.74           N  
ATOM   2670  CA  SER f 153     238.897 135.758 247.325  1.00 93.74           C  
ATOM   2671  C   SER f 153     238.740 134.642 246.296  1.00 93.74           C  
ATOM   2672  CB  SER f 153     237.587 135.945 248.090  1.00 93.74           C  
ATOM   2673  O   SER f 153     238.385 134.899 245.144  1.00 93.74           O  
ATOM   2674  OG  SER f 153     237.726 136.940 249.091  1.00 93.74           O  
ATOM   2675  N   LEU f 154     239.022 133.391 246.718  1.00 96.80           N  
ATOM   2676  CA  LEU f 154     238.909 132.236 245.835  1.00 96.80           C  
ATOM   2677  C   LEU f 154     237.859 131.258 246.350  1.00 96.80           C  
ATOM   2678  CB  LEU f 154     240.260 131.529 245.702  1.00 96.80           C  
ATOM   2679  O   LEU f 154     237.716 131.075 247.561  1.00 96.80           O  
ATOM   2680  CG  LEU f 154     241.330 132.256 244.885  1.00 96.80           C  
ATOM   2681  CD1 LEU f 154     242.684 131.576 245.059  1.00 96.80           C  
ATOM   2682  CD2 LEU f 154     240.937 132.306 243.413  1.00 96.80           C  
ATOM   2683  N   ALA f 155     237.163 130.673 245.427  1.00 97.23           N  
ATOM   2684  CA  ALA f 155     236.162 129.673 245.787  1.00 97.23           C  
ATOM   2685  C   ALA f 155     236.278 128.436 244.902  1.00 97.23           C  
ATOM   2686  CB  ALA f 155     234.758 130.266 245.688  1.00 97.23           C  
ATOM   2687  O   ALA f 155     236.452 128.549 243.687  1.00 97.23           O  
ATOM   2688  N   TRP f 156     236.221 127.266 245.537  1.00 96.12           N  
ATOM   2689  CA  TRP f 156     236.245 125.988 244.834  1.00 96.12           C  
ATOM   2690  C   TRP f 156     234.853 125.365 244.787  1.00 96.12           C  
ATOM   2691  CB  TRP f 156     237.227 125.023 245.507  1.00 96.12           C  
ATOM   2692  O   TRP f 156     234.224 125.158 245.828  1.00 96.12           O  
ATOM   2693  CG  TRP f 156     238.667 125.401 245.334  1.00 96.12           C  
ATOM   2694  CD1 TRP f 156     239.573 124.828 244.485  1.00 96.12           C  
ATOM   2695  CD2 TRP f 156     239.368 126.435 246.031  1.00 96.12           C  
ATOM   2696  CE2 TRP f 156     240.698 126.433 245.554  1.00 96.12           C  
ATOM   2697  CE3 TRP f 156     239.001 127.365 247.012  1.00 96.12           C  
ATOM   2698  NE1 TRP f 156     240.796 125.444 244.613  1.00 96.12           N  
ATOM   2699  CH2 TRP f 156     241.277 128.226 246.988  1.00 96.12           C  
ATOM   2700  CZ2 TRP f 156     241.662 127.327 246.027  1.00 96.12           C  
ATOM   2701  CZ3 TRP f 156     239.962 128.253 247.482  1.00 96.12           C  
ATOM   2702  N   PHE f 157     234.408 124.970 243.615  1.00 96.50           N  
ATOM   2703  CA  PHE f 157     233.054 124.451 243.463  1.00 96.50           C  
ATOM   2704  C   PHE f 157     233.080 123.001 242.995  1.00 96.50           C  
ATOM   2705  CB  PHE f 157     232.257 125.308 242.475  1.00 96.50           C  
ATOM   2706  O   PHE f 157     233.842 122.649 242.092  1.00 96.50           O  
ATOM   2707  CG  PHE f 157     231.994 126.709 242.960  1.00 96.50           C  
ATOM   2708  CD1 PHE f 157     230.914 126.982 243.788  1.00 96.50           C  
ATOM   2709  CD2 PHE f 157     232.831 127.753 242.585  1.00 96.50           C  
ATOM   2710  CE1 PHE f 157     230.669 128.278 244.239  1.00 96.50           C  
ATOM   2711  CE2 PHE f 157     232.593 129.050 243.031  1.00 96.50           C  
ATOM   2712  CZ  PHE f 157     231.511 129.310 243.856  1.00 96.50           C  
ATOM   2713  N   ARG f 158     232.208 122.240 243.591  1.00 94.53           N  
ATOM   2714  CA  ARG f 158     232.016 120.840 243.226  1.00 94.53           C  
ATOM   2715  C   ARG f 158     230.682 120.636 242.517  1.00 94.53           C  
ATOM   2716  CB  ARG f 158     232.093 119.946 244.466  1.00 94.53           C  
ATOM   2717  O   ARG f 158     229.717 121.358 242.779  1.00 94.53           O  
ATOM   2718  CG  ARG f 158     232.034 118.458 244.156  1.00 94.53           C  
ATOM   2719  CD  ARG f 158     231.981 117.620 245.426  1.00 94.53           C  
ATOM   2720  NE  ARG f 158     233.252 117.648 246.144  1.00 94.53           N  
ATOM   2721  NH1 ARG f 158     232.442 116.599 248.036  1.00 94.53           N  
ATOM   2722  NH2 ARG f 158     234.640 117.240 247.928  1.00 94.53           N  
ATOM   2723  CZ  ARG f 158     233.442 117.163 247.368  1.00 94.53           C  
ATOM   2724  N   GLU f 159     230.647 119.643 241.714  1.00 91.26           N  
ATOM   2725  CA  GLU f 159     229.407 119.345 241.005  1.00 91.26           C  
ATOM   2726  C   GLU f 159     228.289 118.981 241.978  1.00 91.26           C  
ATOM   2727  CB  GLU f 159     229.620 118.210 240.001  1.00 91.26           C  
ATOM   2728  O   GLU f 159     228.494 118.187 242.898  1.00 91.26           O  
ATOM   2729  CG  GLU f 159     228.456 118.009 239.041  1.00 91.26           C  
ATOM   2730  CD  GLU f 159     228.342 119.111 237.999  1.00 91.26           C  
ATOM   2731  OE1 GLU f 159     227.239 119.304 237.439  1.00 91.26           O  
ATOM   2732  OE2 GLU f 159     229.364 119.786 237.741  1.00 91.26           O  
ATOM   2733  N   GLY f 160     227.104 119.532 241.887  1.00 89.32           N  
ATOM   2734  CA  GLY f 160     225.925 119.191 242.667  1.00 89.32           C  
ATOM   2735  C   GLY f 160     225.768 120.043 243.912  1.00 89.32           C  
ATOM   2736  O   GLY f 160     224.741 119.975 244.591  1.00 89.32           O  
ATOM   2737  N   VAL f 161     226.817 120.794 244.267  1.00 94.36           N  
ATOM   2738  CA  VAL f 161     226.751 121.657 245.441  1.00 94.36           C  
ATOM   2739  C   VAL f 161     226.781 123.121 245.008  1.00 94.36           C  
ATOM   2740  CB  VAL f 161     227.909 121.369 246.423  1.00 94.36           C  
ATOM   2741  O   VAL f 161     227.768 123.585 244.432  1.00 94.36           O  
ATOM   2742  CG1 VAL f 161     227.762 122.205 247.693  1.00 94.36           C  
ATOM   2743  CG2 VAL f 161     227.961 119.881 246.764  1.00 94.36           C  
ATOM   2744  N   LYS f 162     225.794 123.857 245.343  1.00 95.09           N  
ATOM   2745  CA  LYS f 162     225.635 125.236 244.891  1.00 95.09           C  
ATOM   2746  C   LYS f 162     226.671 126.150 245.539  1.00 95.09           C  
ATOM   2747  CB  LYS f 162     224.225 125.743 245.195  1.00 95.09           C  
ATOM   2748  O   LYS f 162     227.214 127.044 244.886  1.00 95.09           O  
ATOM   2749  CG  LYS f 162     223.889 127.073 244.537  1.00 95.09           C  
ATOM   2750  CD  LYS f 162     222.434 127.459 244.767  1.00 95.09           C  
ATOM   2751  CE  LYS f 162     222.108 128.810 244.146  1.00 95.09           C  
ATOM   2752  NZ  LYS f 162     220.676 129.183 244.350  1.00 95.09           N  
ATOM   2753  N   SER f 163     226.942 125.974 246.783  1.00 96.44           N  
ATOM   2754  CA  SER f 163     227.899 126.790 247.524  1.00 96.44           C  
ATOM   2755  C   SER f 163     229.312 126.231 247.401  1.00 96.44           C  
ATOM   2756  CB  SER f 163     227.502 126.876 248.998  1.00 96.44           C  
ATOM   2757  O   SER f 163     229.495 125.038 247.156  1.00 96.44           O  
ATOM   2758  OG  SER f 163     226.206 127.433 249.139  1.00 96.44           O  
ATOM   2759  N   PRO f 164     230.291 127.035 247.541  1.00 96.67           N  
ATOM   2760  CA  PRO f 164     231.672 126.554 247.441  1.00 96.67           C  
ATOM   2761  C   PRO f 164     232.029 125.555 248.541  1.00 96.67           C  
ATOM   2762  CB  PRO f 164     232.502 127.832 247.575  1.00 96.67           C  
ATOM   2763  O   PRO f 164     231.632 125.735 249.695  1.00 96.67           O  
ATOM   2764  CG  PRO f 164     231.572 128.829 248.188  1.00 96.67           C  
ATOM   2765  CD  PRO f 164     230.161 128.369 247.961  1.00 96.67           C  
ATOM   2766  N   VAL f 165     232.794 124.571 248.252  1.00 94.64           N  
ATOM   2767  CA  VAL f 165     233.211 123.560 249.217  1.00 94.64           C  
ATOM   2768  C   VAL f 165     234.431 124.055 249.991  1.00 94.64           C  
ATOM   2769  CB  VAL f 165     233.527 122.214 248.529  1.00 94.64           C  
ATOM   2770  O   VAL f 165     234.602 123.729 251.167  1.00 94.64           O  
ATOM   2771  CG1 VAL f 165     233.903 121.153 249.561  1.00 94.64           C  
ATOM   2772  CG2 VAL f 165     232.336 121.751 247.691  1.00 94.64           C  
ATOM   2773  N   TYR f 166     235.283 124.794 249.279  1.00 93.95           N  
ATOM   2774  CA  TYR f 166     236.424 125.456 249.903  1.00 93.95           C  
ATOM   2775  C   TYR f 166     236.454 126.938 249.551  1.00 93.95           C  
ATOM   2776  CB  TYR f 166     237.734 124.789 249.472  1.00 93.95           C  
ATOM   2777  O   TYR f 166     235.981 127.338 248.485  1.00 93.95           O  
ATOM   2778  CG  TYR f 166     237.769 123.301 249.721  1.00 93.95           C  
ATOM   2779  CD1 TYR f 166     238.031 122.794 250.992  1.00 93.95           C  
ATOM   2780  CD2 TYR f 166     237.543 122.400 248.687  1.00 93.95           C  
ATOM   2781  CE1 TYR f 166     238.066 121.423 251.226  1.00 93.95           C  
ATOM   2782  CE2 TYR f 166     237.575 121.027 248.909  1.00 93.95           C  
ATOM   2783  OH  TYR f 166     237.871 119.191 250.406  1.00 93.95           O  
ATOM   2784  CZ  TYR f 166     237.837 120.549 250.180  1.00 93.95           C  
ATOM   2785  N   THR f 167     236.963 127.755 250.495  1.00 94.93           N  
ATOM   2786  CA  THR f 167     237.089 129.178 250.202  1.00 94.93           C  
ATOM   2787  C   THR f 167     238.370 129.743 250.810  1.00 94.93           C  
ATOM   2788  CB  THR f 167     235.876 129.968 250.731  1.00 94.93           C  
ATOM   2789  O   THR f 167     238.835 129.266 251.846  1.00 94.93           O  
ATOM   2790  CG2 THR f 167     234.589 129.519 250.046  1.00 94.93           C  
ATOM   2791  OG1 THR f 167     235.753 129.755 252.142  1.00 94.93           O  
ATOM   2792  N   MET f 168     239.023 130.596 250.127  1.00 94.61           N  
ATOM   2793  CA  MET f 168     240.027 131.519 250.652  1.00 94.61           C  
ATOM   2794  C   MET f 168     239.517 132.955 250.617  1.00 94.61           C  
ATOM   2795  CB  MET f 168     241.329 131.406 249.857  1.00 94.61           C  
ATOM   2796  O   MET f 168     239.404 133.553 249.544  1.00 94.61           O  
ATOM   2797  CG  MET f 168     242.458 132.263 250.404  1.00 94.61           C  
ATOM   2798  SD  MET f 168     243.633 132.796 249.100  1.00 94.61           S  
ATOM   2799  CE  MET f 168     242.747 134.235 248.439  1.00 94.61           C  
ATOM   2800  N   MET f 169     239.205 133.486 251.817  1.00 92.03           N  
ATOM   2801  CA  MET f 169     238.529 134.779 251.870  1.00 92.03           C  
ATOM   2802  C   MET f 169     239.514 135.893 252.207  1.00 92.03           C  
ATOM   2803  CB  MET f 169     237.397 134.753 252.898  1.00 92.03           C  
ATOM   2804  O   MET f 169     240.397 135.715 253.048  1.00 92.03           O  
ATOM   2805  CG  MET f 169     236.274 133.789 252.548  1.00 92.03           C  
ATOM   2806  SD  MET f 169     235.332 134.317 251.065  1.00 92.03           S  
ATOM   2807  CE  MET f 169     234.286 135.609 251.793  1.00 92.03           C  
ATOM   2808  N   GLU f 170     239.349 136.881 251.534  1.00 87.10           N  
ATOM   2809  CA  GLU f 170     240.076 138.106 251.854  1.00 87.10           C  
ATOM   2810  C   GLU f 170     239.192 139.091 252.615  1.00 87.10           C  
ATOM   2811  CB  GLU f 170     240.614 138.760 250.579  1.00 87.10           C  
ATOM   2812  O   GLU f 170     237.974 139.116 252.423  1.00 87.10           O  
ATOM   2813  CG  GLU f 170     241.728 137.972 249.905  1.00 87.10           C  
ATOM   2814  CD  GLU f 170     243.068 138.104 250.611  1.00 87.10           C  
ATOM   2815  OE1 GLU f 170     243.978 137.285 250.345  1.00 87.10           O  
ATOM   2816  OE2 GLU f 170     243.209 139.034 251.437  1.00 87.10           O  
ATOM   2817  N   PRO f 171     239.794 139.786 253.584  1.00 77.80           N  
ATOM   2818  CA  PRO f 171     238.989 140.775 254.304  1.00 77.80           C  
ATOM   2819  C   PRO f 171     238.385 141.829 253.379  1.00 77.80           C  
ATOM   2820  CB  PRO f 171     239.990 141.407 255.273  1.00 77.80           C  
ATOM   2821  O   PRO f 171     238.988 142.183 252.362  1.00 77.80           O  
ATOM   2822  CG  PRO f 171     241.312 140.824 254.891  1.00 77.80           C  
ATOM   2823  CD  PRO f 171     241.090 139.808 253.808  1.00 77.80           C  
ATOM   2824  N   SER f 172     237.077 142.068 253.650  1.00 59.11           N  
ATOM   2825  CA  SER f 172     236.346 143.020 252.822  1.00 59.11           C  
ATOM   2826  C   SER f 172     236.992 144.402 252.866  1.00 59.11           C  
ATOM   2827  CB  SER f 172     234.888 143.116 253.273  1.00 59.11           C  
ATOM   2828  O   SER f 172     237.521 144.811 253.901  1.00 59.11           O  
ATOM   2829  OG  SER f 172     234.718 142.529 254.552  1.00 59.11           O  
ATOM   2830  N   THR f 173     237.552 144.797 251.889  1.00 52.91           N  
ATOM   2831  CA  THR f 173     238.043 146.170 251.863  1.00 52.91           C  
ATOM   2832  C   THR f 173     236.908 147.156 252.123  1.00 52.91           C  
ATOM   2833  CB  THR f 173     238.713 146.498 250.515  1.00 52.91           C  
ATOM   2834  O   THR f 173     235.770 146.924 251.712  1.00 52.91           O  
ATOM   2835  CG2 THR f 173     240.209 146.206 250.559  1.00 52.91           C  
ATOM   2836  OG1 THR f 173     238.112 145.705 249.484  1.00 52.91           O  
ATOM   2837  N   SER f 174     236.818 147.842 253.287  1.00 40.94           N  
ATOM   2838  CA  SER f 174     235.830 148.895 253.494  1.00 40.94           C  
ATOM   2839  C   SER f 174     235.489 149.600 252.184  1.00 40.94           C  
ATOM   2840  CB  SER f 174     236.339 149.915 254.513  1.00 40.94           C  
ATOM   2841  O   SER f 174     236.366 149.814 251.344  1.00 40.94           O  
ATOM   2842  OG  SER f 174     237.689 150.257 254.252  1.00 40.94           O  
ATOM   2843  N   LEU f 175     234.242 149.391 251.765  1.00 40.90           N  
ATOM   2844  CA  LEU f 175     233.556 149.960 250.610  1.00 40.90           C  
ATOM   2845  C   LEU f 175     233.901 151.437 250.447  1.00 40.90           C  
ATOM   2846  CB  LEU f 175     232.041 149.791 250.750  1.00 40.90           C  
ATOM   2847  O   LEU f 175     233.328 152.122 249.596  1.00 40.90           O  
ATOM   2848  CG  LEU f 175     231.418 148.615 249.997  1.00 40.90           C  
ATOM   2849  CD1 LEU f 175     230.615 147.738 250.952  1.00 40.90           C  
ATOM   2850  CD2 LEU f 175     230.539 149.115 248.855  1.00 40.90           C  
ATOM   2851  N   SER f 176     234.338 152.122 251.557  1.00 35.11           N  
ATOM   2852  CA  SER f 176     234.135 153.548 251.329  1.00 35.11           C  
ATOM   2853  C   SER f 176     234.659 153.969 249.959  1.00 35.11           C  
ATOM   2854  CB  SER f 176     234.822 154.369 252.420  1.00 35.11           C  
ATOM   2855  O   SER f 176     234.468 155.112 249.539  1.00 35.11           O  
ATOM   2856  OG  SER f 176     236.183 153.995 252.551  1.00 35.11           O  
ATOM   2857  N   SER f 177     235.778 153.518 249.558  1.00 35.40           N  
ATOM   2858  CA  SER f 177     236.181 154.422 248.485  1.00 35.40           C  
ATOM   2859  C   SER f 177     235.306 154.239 247.250  1.00 35.40           C  
ATOM   2860  CB  SER f 177     237.648 154.198 248.118  1.00 35.40           C  
ATOM   2861  O   SER f 177     235.601 153.404 246.392  1.00 35.40           O  
ATOM   2862  OG  SER f 177     237.912 152.821 247.914  1.00 35.40           O  
ATOM   2863  N   ALA f 178     234.001 153.854 247.411  1.00 36.10           N  
ATOM   2864  CA  ALA f 178     233.121 153.973 246.251  1.00 36.10           C  
ATOM   2865  C   ALA f 178     233.307 155.321 245.558  1.00 36.10           C  
ATOM   2866  CB  ALA f 178     231.664 153.790 246.667  1.00 36.10           C  
ATOM   2867  O   ALA f 178     232.771 155.546 244.470  1.00 36.10           O  
ATOM   2868  N   SER f 179     233.546 156.275 246.400  1.00 33.29           N  
ATOM   2869  CA  SER f 179     233.270 157.563 245.771  1.00 33.29           C  
ATOM   2870  C   SER f 179     234.159 157.784 244.552  1.00 33.29           C  
ATOM   2871  CB  SER f 179     233.472 158.702 246.772  1.00 33.29           C  
ATOM   2872  O   SER f 179     234.023 158.789 243.852  1.00 33.29           O  
ATOM   2873  OG  SER f 179     234.806 158.721 247.250  1.00 33.29           O  
ATOM   2874  N   SER f 180     235.444 157.498 244.678  1.00 33.59           N  
ATOM   2875  CA  SER f 180     236.101 158.183 243.568  1.00 33.59           C  
ATOM   2876  C   SER f 180     235.767 157.520 242.236  1.00 33.59           C  
ATOM   2877  CB  SER f 180     237.615 158.204 243.771  1.00 33.59           C  
ATOM   2878  O   SER f 180     235.742 156.291 242.137  1.00 33.59           O  
ATOM   2879  OG  SER f 180     238.204 157.006 243.294  1.00 33.59           O  
ATOM   2880  N   GLY f 181     234.639 157.926 241.577  1.00 34.62           N  
ATOM   2881  CA  GLY f 181     234.145 157.836 240.212  1.00 34.62           C  
ATOM   2882  C   GLY f 181     234.908 156.836 239.365  1.00 34.62           C  
ATOM   2883  O   GLY f 181     234.467 156.477 238.271  1.00 34.62           O  
ATOM   2884  N   ASN f 182     236.230 157.090 239.291  1.00 36.72           N  
ATOM   2885  CA  ASN f 182     236.806 156.186 238.301  1.00 36.72           C  
ATOM   2886  C   ASN f 182     236.726 154.732 238.756  1.00 36.72           C  
ATOM   2887  CB  ASN f 182     238.257 156.570 238.001  1.00 36.72           C  
ATOM   2888  O   ASN f 182     237.487 154.307 239.627  1.00 36.72           O  
ATOM   2889  CG  ASN f 182     238.459 157.019 236.568  1.00 36.72           C  
ATOM   2890  ND2 ASN f 182     239.688 157.393 236.231  1.00 36.72           N  
ATOM   2891  OD1 ASN f 182     237.518 157.030 235.769  1.00 36.72           O  
ATOM   2892  N   GLN f 183     235.484 154.155 239.234  1.00 40.82           N  
ATOM   2893  CA  GLN f 183     235.388 152.738 239.565  1.00 40.82           C  
ATOM   2894  C   GLN f 183     236.420 151.921 238.791  1.00 40.82           C  
ATOM   2895  CB  GLN f 183     233.981 152.212 239.278  1.00 40.82           C  
ATOM   2896  O   GLN f 183     236.336 151.805 237.566  1.00 40.82           O  
ATOM   2897  CG  GLN f 183     232.933 152.684 240.278  1.00 40.82           C  
ATOM   2898  CD  GLN f 183     231.704 151.794 240.304  1.00 40.82           C  
ATOM   2899  NE2 GLN f 183     230.840 152.006 241.291  1.00 40.82           N  
ATOM   2900  OE1 GLN f 183     231.533 150.924 239.444  1.00 40.82           O  
ATOM   2901  N   ASN f 184     237.621 152.072 239.160  1.00 45.16           N  
ATOM   2902  CA  ASN f 184     238.803 151.304 238.785  1.00 45.16           C  
ATOM   2903  C   ASN f 184     238.497 149.811 238.698  1.00 45.16           C  
ATOM   2904  CB  ASN f 184     239.942 151.554 239.776  1.00 45.16           C  
ATOM   2905  O   ASN f 184     237.596 149.316 239.377  1.00 45.16           O  
ATOM   2906  CG  ASN f 184     240.770 152.772 239.417  1.00 45.16           C  
ATOM   2907  ND2 ASN f 184     241.609 153.215 240.347  1.00 45.16           N  
ATOM   2908  OD1 ASN f 184     240.656 153.312 238.313  1.00 45.16           O  
ATOM   2909  N   LYS f 185     238.709 149.179 237.514  1.00 55.79           N  
ATOM   2910  CA  LYS f 185     238.900 147.880 236.876  1.00 55.79           C  
ATOM   2911  C   LYS f 185     239.343 146.829 237.892  1.00 55.79           C  
ATOM   2912  CB  LYS f 185     239.925 147.981 235.746  1.00 55.79           C  
ATOM   2913  O   LYS f 185     240.343 147.015 238.589  1.00 55.79           O  
ATOM   2914  CG  LYS f 185     239.353 148.504 234.437  1.00 55.79           C  
ATOM   2915  CD  LYS f 185     240.408 148.536 233.339  1.00 55.79           C  
ATOM   2916  CE  LYS f 185     239.862 149.143 232.054  1.00 55.79           C  
ATOM   2917  NZ  LYS f 185     240.918 149.264 231.005  1.00 55.79           N  
ATOM   2918  N   PRO f 186     238.371 146.036 238.454  1.00 59.49           N  
ATOM   2919  CA  PRO f 186     239.025 145.028 239.292  1.00 59.49           C  
ATOM   2920  C   PRO f 186     240.316 144.495 238.674  1.00 59.49           C  
ATOM   2921  CB  PRO f 186     237.973 143.921 239.398  1.00 59.49           C  
ATOM   2922  O   PRO f 186     240.339 144.144 237.492  1.00 59.49           O  
ATOM   2923  CG  PRO f 186     236.938 144.279 238.380  1.00 59.49           C  
ATOM   2924  CD  PRO f 186     237.230 145.660 237.868  1.00 59.49           C  
ATOM   2925  N   CYS f 187     241.428 144.776 239.345  1.00 76.16           N  
ATOM   2926  CA  CYS f 187     242.697 144.306 238.799  1.00 76.16           C  
ATOM   2927  C   CYS f 187     243.228 143.122 239.599  1.00 76.16           C  
ATOM   2928  CB  CYS f 187     243.728 145.434 238.793  1.00 76.16           C  
ATOM   2929  O   CYS f 187     244.004 143.302 240.540  1.00 76.16           O  
ATOM   2930  SG  CYS f 187     244.470 145.735 237.174  1.00 76.16           S  
ATOM   2931  N   VAL f 188     242.424 141.968 239.457  1.00 88.10           N  
ATOM   2932  CA  VAL f 188     242.880 140.752 240.121  1.00 88.10           C  
ATOM   2933  C   VAL f 188     242.980 139.616 239.105  1.00 88.10           C  
ATOM   2934  CB  VAL f 188     241.937 140.350 241.278  1.00 88.10           C  
ATOM   2935  O   VAL f 188     242.232 139.583 238.125  1.00 88.10           O  
ATOM   2936  CG1 VAL f 188     242.088 141.312 242.455  1.00 88.10           C  
ATOM   2937  CG2 VAL f 188     240.488 140.312 240.796  1.00 88.10           C  
ATOM   2938  N   ASP f 189     243.943 138.763 239.394  1.00 93.93           N  
ATOM   2939  CA  ASP f 189     244.110 137.607 238.519  1.00 93.93           C  
ATOM   2940  C   ASP f 189     244.639 136.403 239.293  1.00 93.93           C  
ATOM   2941  CB  ASP f 189     245.052 137.942 237.359  1.00 93.93           C  
ATOM   2942  O   ASP f 189     245.153 136.550 240.404  1.00 93.93           O  
ATOM   2943  CG  ASP f 189     244.889 137.007 236.174  1.00 93.93           C  
ATOM   2944  OD1 ASP f 189     243.866 136.292 236.096  1.00 93.93           O  
ATOM   2945  OD2 ASP f 189     245.793 136.983 235.311  1.00 93.93           O  
ATOM   2946  N   PHE f 190     244.337 135.277 238.790  1.00 96.04           N  
ATOM   2947  CA  PHE f 190     244.937 134.096 239.399  1.00 96.04           C  
ATOM   2948  C   PHE f 190     245.255 133.045 238.343  1.00 96.04           C  
ATOM   2949  CB  PHE f 190     244.005 133.506 240.462  1.00 96.04           C  
ATOM   2950  O   PHE f 190     244.727 133.095 237.230  1.00 96.04           O  
ATOM   2951  CG  PHE f 190     242.885 132.676 239.895  1.00 96.04           C  
ATOM   2952  CD1 PHE f 190     241.792 133.282 239.286  1.00 96.04           C  
ATOM   2953  CD2 PHE f 190     242.925 131.291 239.970  1.00 96.04           C  
ATOM   2954  CE1 PHE f 190     240.754 132.517 238.760  1.00 96.04           C  
ATOM   2955  CE2 PHE f 190     241.891 130.519 239.446  1.00 96.04           C  
ATOM   2956  CZ  PHE f 190     240.806 131.134 238.843  1.00 96.04           C  
ATOM   2957  N   ALA f 191     246.155 132.135 238.660  1.00 95.70           N  
ATOM   2958  CA  ALA f 191     246.585 131.096 237.728  1.00 95.70           C  
ATOM   2959  C   ALA f 191     246.844 129.780 238.457  1.00 95.70           C  
ATOM   2960  CB  ALA f 191     247.837 131.539 236.976  1.00 95.70           C  
ATOM   2961  O   ALA f 191     247.066 129.768 239.670  1.00 95.70           O  
ATOM   2962  N   ILE f 192     246.751 128.776 237.699  1.00 93.09           N  
ATOM   2963  CA  ILE f 192     246.959 127.447 238.262  1.00 93.09           C  
ATOM   2964  C   ILE f 192     248.156 126.782 237.585  1.00 93.09           C  
ATOM   2965  CB  ILE f 192     245.699 126.565 238.112  1.00 93.09           C  
ATOM   2966  O   ILE f 192     248.352 126.927 236.376  1.00 93.09           O  
ATOM   2967  CG1 ILE f 192     245.875 125.248 238.877  1.00 93.09           C  
ATOM   2968  CG2 ILE f 192     245.397 126.304 236.633  1.00 93.09           C  
ATOM   2969  CD1 ILE f 192     244.576 124.487 239.103  1.00 93.09           C  
ATOM   2970  N   SER f 193     248.900 126.099 238.396  1.00 89.10           N  
ATOM   2971  CA  SER f 193     250.075 125.423 237.859  1.00 89.10           C  
ATOM   2972  C   SER f 193     249.680 124.276 236.935  1.00 89.10           C  
ATOM   2973  CB  SER f 193     250.956 124.894 238.993  1.00 89.10           C  
ATOM   2974  O   SER f 193     248.566 123.754 237.027  1.00 89.10           O  
ATOM   2975  OG  SER f 193     250.275 123.897 239.736  1.00 89.10           O  
ATOM   2976  N   ASN f 194     250.566 123.804 236.156  1.00 84.48           N  
ATOM   2977  CA  ASN f 194     250.292 122.772 235.160  1.00 84.48           C  
ATOM   2978  C   ASN f 194     249.850 121.466 235.813  1.00 84.48           C  
ATOM   2979  CB  ASN f 194     251.521 122.537 234.279  1.00 84.48           C  
ATOM   2980  O   ASN f 194     249.021 120.740 235.260  1.00 84.48           O  
ATOM   2981  CG  ASN f 194     251.799 123.696 233.344  1.00 84.48           C  
ATOM   2982  ND2 ASN f 194     252.934 123.643 232.654  1.00 84.48           N  
ATOM   2983  OD1 ASN f 194     251.002 124.633 233.241  1.00 84.48           O  
ATOM   2984  N   ASP f 195     250.430 121.183 237.013  1.00 84.40           N  
ATOM   2985  CA  ASP f 195     250.062 119.960 237.721  1.00 84.40           C  
ATOM   2986  C   ASP f 195     248.834 120.183 238.599  1.00 84.40           C  
ATOM   2987  CB  ASP f 195     251.233 119.459 238.569  1.00 84.40           C  
ATOM   2988  O   ASP f 195     248.406 119.278 239.318  1.00 84.40           O  
ATOM   2989  CG  ASP f 195     251.702 120.478 239.593  1.00 84.40           C  
ATOM   2990  OD1 ASP f 195     251.141 121.596 239.643  1.00 84.40           O  
ATOM   2991  OD2 ASP f 195     252.642 120.164 240.354  1.00 84.40           O  
ATOM   2992  N   SER f 196     248.314 121.367 238.652  1.00 87.78           N  
ATOM   2993  CA  SER f 196     247.094 121.758 239.350  1.00 87.78           C  
ATOM   2994  C   SER f 196     247.277 121.692 240.862  1.00 87.78           C  
ATOM   2995  CB  SER f 196     245.926 120.864 238.930  1.00 87.78           C  
ATOM   2996  O   SER f 196     246.302 121.559 241.605  1.00 87.78           O  
ATOM   2997  OG  SER f 196     245.673 120.987 237.541  1.00 87.78           O  
ATOM   2998  N   LYS f 197     248.502 121.758 241.334  1.00 87.72           N  
ATOM   2999  CA  LYS f 197     248.760 121.585 242.761  1.00 87.72           C  
ATOM   3000  C   LYS f 197     248.892 122.933 243.463  1.00 87.72           C  
ATOM   3001  CB  LYS f 197     250.025 120.753 242.979  1.00 87.72           C  
ATOM   3002  O   LYS f 197     248.682 123.031 244.674  1.00 87.72           O  
ATOM   3003  CG  LYS f 197     249.883 119.292 242.582  1.00 87.72           C  
ATOM   3004  CD  LYS f 197     251.133 118.494 242.926  1.00 87.72           C  
ATOM   3005  CE  LYS f 197     250.993 117.032 242.524  1.00 87.72           C  
ATOM   3006  NZ  LYS f 197     252.235 116.255 242.817  1.00 87.72           N  
ATOM   3007  N   THR f 198     249.277 123.871 242.662  1.00 90.47           N  
ATOM   3008  CA  THR f 198     249.518 125.178 243.262  1.00 90.47           C  
ATOM   3009  C   THR f 198     248.755 126.267 242.512  1.00 90.47           C  
ATOM   3010  CB  THR f 198     251.020 125.517 243.275  1.00 90.47           C  
ATOM   3011  O   THR f 198     248.662 126.233 241.284  1.00 90.47           O  
ATOM   3012  CG2 THR f 198     251.291 126.784 244.081  1.00 90.47           C  
ATOM   3013  OG1 THR f 198     251.745 124.428 243.861  1.00 90.47           O  
ATOM   3014  N   LEU f 199     248.198 127.240 243.270  1.00 93.75           N  
ATOM   3015  CA  LEU f 199     247.532 128.406 242.699  1.00 93.75           C  
ATOM   3016  C   LEU f 199     248.252 129.692 243.095  1.00 93.75           C  
ATOM   3017  CB  LEU f 199     246.071 128.465 243.152  1.00 93.75           C  
ATOM   3018  O   LEU f 199     248.843 129.770 244.173  1.00 93.75           O  
ATOM   3019  CG  LEU f 199     245.148 127.373 242.611  1.00 93.75           C  
ATOM   3020  CD1 LEU f 199     243.857 127.319 243.421  1.00 93.75           C  
ATOM   3021  CD2 LEU f 199     244.849 127.608 241.135  1.00 93.75           C  
ATOM   3022  N   THR f 200     248.234 130.663 242.221  1.00 94.09           N  
ATOM   3023  CA  THR f 200     248.717 131.999 242.553  1.00 94.09           C  
ATOM   3024  C   THR f 200     247.614 133.036 242.364  1.00 94.09           C  
ATOM   3025  CB  THR f 200     249.938 132.380 241.694  1.00 94.09           C  
ATOM   3026  O   THR f 200     246.827 132.946 241.420  1.00 94.09           O  
ATOM   3027  CG2 THR f 200     251.107 131.436 241.949  1.00 94.09           C  
ATOM   3028  OG1 THR f 200     249.578 132.315 240.309  1.00 94.09           O  
ATOM   3029  N   VAL f 201     247.536 133.977 243.259  1.00 94.90           N  
ATOM   3030  CA  VAL f 201     246.506 135.010 243.179  1.00 94.90           C  
ATOM   3031  C   VAL f 201     247.119 136.375 243.483  1.00 94.90           C  
ATOM   3032  CB  VAL f 201     245.339 134.722 244.149  1.00 94.90           C  
ATOM   3033  O   VAL f 201     247.993 136.492 244.345  1.00 94.90           O  
ATOM   3034  CG1 VAL f 201     244.334 135.873 244.141  1.00 94.90           C  
ATOM   3035  CG2 VAL f 201     244.653 133.407 243.783  1.00 94.90           C  
ATOM   3036  N   THR f 202     246.606 137.338 242.784  1.00 92.27           N  
ATOM   3037  CA  THR f 202     247.118 138.690 242.980  1.00 92.27           C  
ATOM   3038  C   THR f 202     246.110 139.546 243.743  1.00 92.27           C  
ATOM   3039  CB  THR f 202     247.452 139.362 241.635  1.00 92.27           C  
ATOM   3040  O   THR f 202     244.901 139.325 243.644  1.00 92.27           O  
ATOM   3041  CG2 THR f 202     248.462 138.538 240.845  1.00 92.27           C  
ATOM   3042  OG1 THR f 202     246.251 139.495 240.863  1.00 92.27           O  
ATOM   3043  N   LYS f 203     246.678 140.479 244.509  1.00 84.23           N  
ATOM   3044  CA  LYS f 203     245.845 141.444 245.220  1.00 84.23           C  
ATOM   3045  C   LYS f 203     246.428 142.851 245.122  1.00 84.23           C  
ATOM   3046  CB  LYS f 203     245.691 141.042 246.688  1.00 84.23           C  
ATOM   3047  O   LYS f 203     247.645 143.031 245.205  1.00 84.23           O  
ATOM   3048  CG  LYS f 203     244.669 141.870 247.453  1.00 84.23           C  
ATOM   3049  CD  LYS f 203     244.549 141.411 248.901  1.00 84.23           C  
ATOM   3050  CE  LYS f 203     243.590 142.292 249.689  1.00 84.23           C  
ATOM   3051  NZ  LYS f 203     243.443 141.826 251.101  1.00 84.23           N  
ATOM   3052  N   GLU f 204     245.514 143.701 244.950  1.00 80.59           N  
ATOM   3053  CA  GLU f 204     245.947 145.088 244.808  1.00 80.59           C  
ATOM   3054  C   GLU f 204     246.385 145.670 246.149  1.00 80.59           C  
ATOM   3055  CB  GLU f 204     244.827 145.941 244.206  1.00 80.59           C  
ATOM   3056  O   GLU f 204     246.077 145.113 247.204  1.00 80.59           O  
ATOM   3057  CG  GLU f 204     245.264 147.347 243.822  1.00 80.59           C  
ATOM   3058  CD  GLU f 204     244.137 148.189 243.243  1.00 80.59           C  
ATOM   3059  OE1 GLU f 204     244.373 149.372 242.911  1.00 80.59           O  
ATOM   3060  OE2 GLU f 204     243.010 147.659 243.121  1.00 80.59           O  
ATOM   3061  N   LYS f 205     247.036 146.855 246.009  1.00 68.16           N  
ATOM   3062  CA  LYS f 205     247.493 147.582 247.190  1.00 68.16           C  
ATOM   3063  C   LYS f 205     246.315 148.026 248.052  1.00 68.16           C  
ATOM   3064  CB  LYS f 205     248.331 148.795 246.782  1.00 68.16           C  
ATOM   3065  O   LYS f 205     245.310 148.516 247.534  1.00 68.16           O  
ATOM   3066  CG  LYS f 205     248.908 149.571 247.957  1.00 68.16           C  
ATOM   3067  CD  LYS f 205     249.667 150.808 247.491  1.00 68.16           C  
ATOM   3068  CE  LYS f 205     250.089 151.680 248.665  1.00 68.16           C  
ATOM   3069  NZ  LYS f 205     250.812 152.907 248.213  1.00 68.16           N  
ATOM   3070  N   HIS f 206     246.431 147.601 249.371  1.00 60.53           N  
ATOM   3071  CA  HIS f 206     245.442 148.100 250.319  1.00 60.53           C  
ATOM   3072  C   HIS f 206     245.899 149.408 250.955  1.00 60.53           C  
ATOM   3073  CB  HIS f 206     245.165 147.057 251.405  1.00 60.53           C  
ATOM   3074  O   HIS f 206     247.096 149.700 250.992  1.00 60.53           O  
ATOM   3075  CG  HIS f 206     243.709 146.815 251.647  1.00 60.53           C  
ATOM   3076  CD2 HIS f 206     242.892 145.821 251.228  1.00 60.53           C  
ATOM   3077  ND1 HIS f 206     242.929 147.662 252.403  1.00 60.53           N  
ATOM   3078  CE1 HIS f 206     241.692 147.198 252.440  1.00 60.53           C  
ATOM   3079  NE2 HIS f 206     241.642 146.080 251.735  1.00 60.53           N  
ATOM   3080  N   LEU f 207     245.075 150.298 251.241  1.00 56.50           N  
ATOM   3081  CA  LEU f 207     245.276 151.610 251.848  1.00 56.50           C  
ATOM   3082  C   LEU f 207     246.393 151.563 252.886  1.00 56.50           C  
ATOM   3083  CB  LEU f 207     243.981 152.104 252.497  1.00 56.50           C  
ATOM   3084  O   LEU f 207     247.202 152.489 252.974  1.00 56.50           O  
ATOM   3085  CG  LEU f 207     243.022 152.879 251.592  1.00 56.50           C  
ATOM   3086  CD1 LEU f 207     241.576 152.532 251.930  1.00 56.50           C  
ATOM   3087  CD2 LEU f 207     243.261 154.380 251.720  1.00 56.50           C  
ATOM   3088  N   ASP f 208     246.427 150.375 253.508  1.00 53.38           N  
ATOM   3089  CA  ASP f 208     247.390 150.327 254.604  1.00 53.38           C  
ATOM   3090  C   ASP f 208     248.725 149.753 254.137  1.00 53.38           C  
ATOM   3091  CB  ASP f 208     246.839 149.498 255.766  1.00 53.38           C  
ATOM   3092  O   ASP f 208     249.743 149.904 254.816  1.00 53.38           O  
ATOM   3093  CG  ASP f 208     245.678 150.172 256.478  1.00 53.38           C  
ATOM   3094  OD1 ASP f 208     245.511 151.403 256.340  1.00 53.38           O  
ATOM   3095  OD2 ASP f 208     244.927 149.466 257.184  1.00 53.38           O  
ATOM   3096  N   ASN f 209     248.542 149.000 252.978  1.00 56.58           N  
ATOM   3097  CA  ASN f 209     249.757 148.372 252.472  1.00 56.58           C  
ATOM   3098  C   ASN f 209     250.357 149.165 251.314  1.00 56.58           C  
ATOM   3099  CB  ASN f 209     249.478 146.931 252.040  1.00 56.58           C  
ATOM   3100  O   ASN f 209     249.629 149.787 250.539  1.00 56.58           O  
ATOM   3101  CG  ASN f 209     249.543 145.952 253.195  1.00 56.58           C  
ATOM   3102  ND2 ASN f 209     249.125 144.716 252.950  1.00 56.58           N  
ATOM   3103  OD1 ASN f 209     249.967 146.303 254.299  1.00 56.58           O  
ATOM   3104  N   GLU f 210     251.692 149.242 251.378  1.00 63.32           N  
ATOM   3105  CA  GLU f 210     252.404 150.049 250.392  1.00 63.32           C  
ATOM   3106  C   GLU f 210     252.647 149.264 249.107  1.00 63.32           C  
ATOM   3107  CB  GLU f 210     253.735 150.546 250.964  1.00 63.32           C  
ATOM   3108  O   GLU f 210     252.944 149.849 248.062  1.00 63.32           O  
ATOM   3109  CG  GLU f 210     253.591 151.709 251.935  1.00 63.32           C  
ATOM   3110  CD  GLU f 210     254.924 152.301 252.363  1.00 63.32           C  
ATOM   3111  OE1 GLU f 210     254.931 153.320 253.090  1.00 63.32           O  
ATOM   3112  OE2 GLU f 210     255.972 151.741 251.970  1.00 63.32           O  
ATOM   3113  N   ASN f 211     252.048 147.878 249.174  1.00 81.41           N  
ATOM   3114  CA  ASN f 211     252.494 147.116 248.012  1.00 81.41           C  
ATOM   3115  C   ASN f 211     251.440 146.109 247.564  1.00 81.41           C  
ATOM   3116  CB  ASN f 211     253.816 146.404 248.311  1.00 81.41           C  
ATOM   3117  O   ASN f 211     250.669 145.604 248.383  1.00 81.41           O  
ATOM   3118  CG  ASN f 211     254.918 147.364 248.711  1.00 81.41           C  
ATOM   3119  ND2 ASN f 211     255.883 146.873 249.480  1.00 81.41           N  
ATOM   3120  OD1 ASN f 211     254.904 148.539 248.334  1.00 81.41           O  
ATOM   3121  N   ALA f 212     251.357 145.801 246.229  1.00 87.93           N  
ATOM   3122  CA  ALA f 212     250.591 144.661 245.730  1.00 87.93           C  
ATOM   3123  C   ALA f 212     251.201 143.343 246.199  1.00 87.93           C  
ATOM   3124  CB  ALA f 212     250.517 144.697 244.206  1.00 87.93           C  
ATOM   3125  O   ALA f 212     252.404 143.265 246.456  1.00 87.93           O  
ATOM   3126  N   THR f 213     250.359 142.396 246.414  1.00 89.78           N  
ATOM   3127  CA  THR f 213     250.873 141.138 246.943  1.00 89.78           C  
ATOM   3128  C   THR f 213     250.504 139.975 246.027  1.00 89.78           C  
ATOM   3129  CB  THR f 213     250.336 140.867 248.361  1.00 89.78           C  
ATOM   3130  O   THR f 213     249.484 140.020 245.338  1.00 89.78           O  
ATOM   3131  CG2 THR f 213     250.831 141.919 249.347  1.00 89.78           C  
ATOM   3132  OG1 THR f 213     248.903 140.890 248.335  1.00 89.78           O  
ATOM   3133  N   ILE f 214     251.340 138.967 245.997  1.00 93.05           N  
ATOM   3134  CA  ILE f 214     251.097 137.687 245.340  1.00 93.05           C  
ATOM   3135  C   ILE f 214     251.010 136.578 246.386  1.00 93.05           C  
ATOM   3136  CB  ILE f 214     252.200 137.364 244.307  1.00 93.05           C  
ATOM   3137  O   ILE f 214     251.903 136.436 247.224  1.00 93.05           O  
ATOM   3138  CG1 ILE f 214     252.341 138.512 243.300  1.00 93.05           C  
ATOM   3139  CG2 ILE f 214     251.902 136.044 243.592  1.00 93.05           C  
ATOM   3140  CD1 ILE f 214     253.626 138.466 242.484  1.00 93.05           C  
ATOM   3141  N   LYS f 215     250.002 135.831 246.303  1.00 93.08           N  
ATOM   3142  CA  LYS f 215     249.871 134.723 247.244  1.00 93.08           C  
ATOM   3143  C   LYS f 215     249.911 133.380 246.521  1.00 93.08           C  
ATOM   3144  CB  LYS f 215     248.574 134.849 248.044  1.00 93.08           C  
ATOM   3145  O   LYS f 215     249.241 133.197 245.502  1.00 93.08           O  
ATOM   3146  CG  LYS f 215     248.549 136.032 249.001  1.00 93.08           C  
ATOM   3147  CD  LYS f 215     247.246 136.087 249.788  1.00 93.08           C  
ATOM   3148  CE  LYS f 215     247.202 137.295 250.714  1.00 93.08           C  
ATOM   3149  NZ  LYS f 215     245.908 137.380 251.453  1.00 93.08           N  
ATOM   3150  N   LEU f 216     250.675 132.527 246.998  1.00 93.46           N  
ATOM   3151  CA  LEU f 216     250.673 131.143 246.536  1.00 93.46           C  
ATOM   3152  C   LEU f 216     249.776 130.279 247.416  1.00 93.46           C  
ATOM   3153  CB  LEU f 216     252.096 130.579 246.529  1.00 93.46           C  
ATOM   3154  O   LEU f 216     249.919 130.274 248.641  1.00 93.46           O  
ATOM   3155  CG  LEU f 216     252.999 131.035 245.382  1.00 93.46           C  
ATOM   3156  CD1 LEU f 216     253.899 132.179 245.839  1.00 93.46           C  
ATOM   3157  CD2 LEU f 216     253.832 129.870 244.860  1.00 93.46           C  
ATOM   3158  N   ILE f 217     248.959 129.568 246.793  1.00 93.80           N  
ATOM   3159  CA  ILE f 217     247.939 128.837 247.538  1.00 93.80           C  
ATOM   3160  C   ILE f 217     248.033 127.348 247.213  1.00 93.80           C  
ATOM   3161  CB  ILE f 217     246.522 129.366 247.226  1.00 93.80           C  
ATOM   3162  O   ILE f 217     248.227 126.969 246.056  1.00 93.80           O  
ATOM   3163  CG1 ILE f 217     246.438 130.869 247.518  1.00 93.80           C  
ATOM   3164  CG2 ILE f 217     245.468 128.593 248.025  1.00 93.80           C  
ATOM   3165  CD1 ILE f 217     245.280 131.571 246.821  1.00 93.80           C  
ATOM   3166  N   ASP f 218     247.819 126.576 248.265  1.00 92.76           N  
ATOM   3167  CA  ASP f 218     247.831 125.126 248.090  1.00 92.76           C  
ATOM   3168  C   ASP f 218     246.534 124.639 247.449  1.00 92.76           C  
ATOM   3169  CB  ASP f 218     248.051 124.425 249.432  1.00 92.76           C  
ATOM   3170  O   ASP f 218     245.442 125.003 247.892  1.00 92.76           O  
ATOM   3171  CG  ASP f 218     248.300 122.934 249.288  1.00 92.76           C  
ATOM   3172  OD1 ASP f 218     248.461 122.450 248.147  1.00 92.76           O  
ATOM   3173  OD2 ASP f 218     248.332 122.236 250.325  1.00 92.76           O  
ATOM   3174  N   ASN f 219     246.643 123.808 246.470  1.00 90.14           N  
ATOM   3175  CA  ASN f 219     245.473 123.283 245.774  1.00 90.14           C  
ATOM   3176  C   ASN f 219     245.455 121.757 245.781  1.00 90.14           C  
ATOM   3177  CB  ASN f 219     245.423 123.807 244.338  1.00 90.14           C  
ATOM   3178  O   ASN f 219     244.865 121.135 244.896  1.00 90.14           O  
ATOM   3179  CG  ASN f 219     244.082 123.565 243.674  1.00 90.14           C  
ATOM   3180  ND2 ASN f 219     244.107 123.233 242.389  1.00 90.14           N  
ATOM   3181  OD1 ASN f 219     243.031 123.675 244.311  1.00 90.14           O  
ATOM   3182  N   SER f 220     246.153 121.102 246.643  1.00 86.16           N  
ATOM   3183  CA  SER f 220     246.213 119.644 246.694  1.00 86.16           C  
ATOM   3184  C   SER f 220     245.978 119.130 248.110  1.00 86.16           C  
ATOM   3185  CB  SER f 220     247.564 119.145 246.179  1.00 86.16           C  
ATOM   3186  O   SER f 220     244.860 118.748 248.460  1.00 86.16           O  
ATOM   3187  OG  SER f 220     248.622 119.637 246.983  1.00 86.16           O  
ATOM   3188  N   GLY f 221     246.855 119.380 249.015  1.00 82.37           N  
ATOM   3189  CA  GLY f 221     246.804 118.870 250.376  1.00 82.37           C  
ATOM   3190  C   GLY f 221     245.836 119.632 251.262  1.00 82.37           C  
ATOM   3191  O   GLY f 221     244.744 119.145 251.561  1.00 82.37           O  
ATOM   3192  N   LYS f 222     246.190 120.851 251.614  1.00 89.83           N  
ATOM   3193  CA  LYS f 222     245.346 121.760 252.386  1.00 89.83           C  
ATOM   3194  C   LYS f 222     244.795 122.878 251.506  1.00 89.83           C  
ATOM   3195  CB  LYS f 222     246.128 122.353 253.559  1.00 89.83           C  
ATOM   3196  O   LYS f 222     245.287 124.008 251.547  1.00 89.83           O  
ATOM   3197  CG  LYS f 222     246.544 121.330 254.606  1.00 89.83           C  
ATOM   3198  CD  LYS f 222     247.254 121.991 255.781  1.00 89.83           C  
ATOM   3199  CE  LYS f 222     247.713 120.964 256.807  1.00 89.83           C  
ATOM   3200  NZ  LYS f 222     248.424 121.604 257.954  1.00 89.83           N  
ATOM   3201  N   ILE f 223     243.719 122.512 250.904  1.00 91.84           N  
ATOM   3202  CA  ILE f 223     243.149 123.369 249.871  1.00 91.84           C  
ATOM   3203  C   ILE f 223     242.756 124.715 250.474  1.00 91.84           C  
ATOM   3204  CB  ILE f 223     241.925 122.705 249.199  1.00 91.84           C  
ATOM   3205  O   ILE f 223     242.020 124.769 251.462  1.00 91.84           O  
ATOM   3206  CG1 ILE f 223     242.332 121.384 248.535  1.00 91.84           C  
ATOM   3207  CG2 ILE f 223     241.287 123.656 248.182  1.00 91.84           C  
ATOM   3208  CD1 ILE f 223     241.157 120.562 248.023  1.00 91.84           C  
ATOM   3209  N   GLY f 224     243.292 125.782 249.905  1.00 91.48           N  
ATOM   3210  CA  GLY f 224     242.918 127.124 250.325  1.00 91.48           C  
ATOM   3211  C   GLY f 224     243.917 127.750 251.279  1.00 91.48           C  
ATOM   3212  O   GLY f 224     243.834 128.944 251.579  1.00 91.48           O  
ATOM   3213  N   GLU f 225     244.941 126.941 251.695  1.00 93.84           N  
ATOM   3214  CA  GLU f 225     245.951 127.459 252.614  1.00 93.84           C  
ATOM   3215  C   GLU f 225     246.989 128.300 251.875  1.00 93.84           C  
ATOM   3216  CB  GLU f 225     246.638 126.313 253.360  1.00 93.84           C  
ATOM   3217  O   GLU f 225     247.480 127.900 250.817  1.00 93.84           O  
ATOM   3218  CG  GLU f 225     247.599 126.774 254.447  1.00 93.84           C  
ATOM   3219  CD  GLU f 225     248.344 125.630 255.114  1.00 93.84           C  
ATOM   3220  OE1 GLU f 225     249.285 125.894 255.897  1.00 93.84           O  
ATOM   3221  OE2 GLU f 225     247.986 124.461 254.850  1.00 93.84           O  
ATOM   3222  N   VAL f 226     247.298 129.403 252.441  1.00 93.15           N  
ATOM   3223  CA  VAL f 226     248.297 130.288 251.850  1.00 93.15           C  
ATOM   3224  C   VAL f 226     249.697 129.794 252.201  1.00 93.15           C  
ATOM   3225  CB  VAL f 226     248.112 131.748 252.322  1.00 93.15           C  
ATOM   3226  O   VAL f 226     250.073 129.755 253.375  1.00 93.15           O  
ATOM   3227  CG1 VAL f 226     249.177 132.653 251.707  1.00 93.15           C  
ATOM   3228  CG2 VAL f 226     246.712 132.249 251.972  1.00 93.15           C  
ATOM   3229  N   LEU f 227     250.394 129.403 251.219  1.00 89.52           N  
ATOM   3230  CA  LEU f 227     251.729 128.851 251.428  1.00 89.52           C  
ATOM   3231  C   LEU f 227     252.761 129.964 251.573  1.00 89.52           C  
ATOM   3232  CB  LEU f 227     252.114 127.927 250.270  1.00 89.52           C  
ATOM   3233  O   LEU f 227     253.683 129.860 252.385  1.00 89.52           O  
ATOM   3234  CG  LEU f 227     251.216 126.711 250.044  1.00 89.52           C  
ATOM   3235  CD1 LEU f 227     251.589 126.010 248.742  1.00 89.52           C  
ATOM   3236  CD2 LEU f 227     251.312 125.748 251.223  1.00 89.52           C  
ATOM   3237  N   ARG f 228     252.460 130.983 250.699  1.00 90.50           N  
ATOM   3238  CA  ARG f 228     253.438 132.064 250.657  1.00 90.50           C  
ATOM   3239  C   ARG f 228     252.804 133.356 250.152  1.00 90.50           C  
ATOM   3240  CB  ARG f 228     254.625 131.682 249.770  1.00 90.50           C  
ATOM   3241  O   ARG f 228     251.936 133.327 249.277  1.00 90.50           O  
ATOM   3242  CG  ARG f 228     255.716 132.740 249.710  1.00 90.50           C  
ATOM   3243  CD  ARG f 228     256.846 132.334 248.774  1.00 90.50           C  
ATOM   3244  NE  ARG f 228     257.857 133.380 248.663  1.00 90.50           N  
ATOM   3245  NH1 ARG f 228     258.956 132.417 246.874  1.00 90.50           N  
ATOM   3246  NH2 ARG f 228     259.703 134.399 247.753  1.00 90.50           N  
ATOM   3247  CZ  ARG f 228     258.836 133.396 247.763  1.00 90.50           C  
ATOM   3248  N   THR f 229     253.266 134.477 250.769  1.00 89.74           N  
ATOM   3249  CA  THR f 229     252.835 135.793 250.312  1.00 89.74           C  
ATOM   3250  C   THR f 229     254.032 136.632 249.875  1.00 89.74           C  
ATOM   3251  CB  THR f 229     252.056 136.539 251.412  1.00 89.74           C  
ATOM   3252  O   THR f 229     254.986 136.806 250.636  1.00 89.74           O  
ATOM   3253  CG2 THR f 229     251.530 137.877 250.902  1.00 89.74           C  
ATOM   3254  OG1 THR f 229     250.950 135.733 251.835  1.00 89.74           O  
ATOM   3255  N   ILE f 230     254.014 137.100 248.668  1.00 89.71           N  
ATOM   3256  CA  ILE f 230     255.118 137.882 248.122  1.00 89.71           C  
ATOM   3257  C   ILE f 230     254.671 139.327 247.907  1.00 89.71           C  
ATOM   3258  CB  ILE f 230     255.637 137.278 246.798  1.00 89.71           C  
ATOM   3259  O   ILE f 230     253.863 139.607 247.020  1.00 89.71           O  
ATOM   3260  CG1 ILE f 230     255.990 135.799 246.988  1.00 89.71           C  
ATOM   3261  CG2 ILE f 230     256.843 138.068 246.281  1.00 89.71           C  
ATOM   3262  CD1 ILE f 230     256.250 135.053 245.686  1.00 89.71           C  
ATOM   3263  N   PRO f 231     255.210 140.277 248.654  1.00 87.91           N  
ATOM   3264  CA  PRO f 231     254.919 141.685 248.377  1.00 87.91           C  
ATOM   3265  C   PRO f 231     255.713 142.230 247.193  1.00 87.91           C  
ATOM   3266  CB  PRO f 231     255.320 142.390 249.675  1.00 87.91           C  
ATOM   3267  O   PRO f 231     256.897 141.914 247.041  1.00 87.91           O  
ATOM   3268  CG  PRO f 231     256.338 141.491 250.298  1.00 87.91           C  
ATOM   3269  CD  PRO f 231     256.071 140.083 249.850  1.00 87.91           C  
ATOM   3270  N   VAL f 232     255.134 142.912 246.344  1.00 88.21           N  
ATOM   3271  CA  VAL f 232     255.819 143.541 245.220  1.00 88.21           C  
ATOM   3272  C   VAL f 232     255.899 145.050 245.441  1.00 88.21           C  
ATOM   3273  CB  VAL f 232     255.113 143.234 243.881  1.00 88.21           C  
ATOM   3274  O   VAL f 232     254.956 145.780 245.127  1.00 88.21           O  
ATOM   3275  CG1 VAL f 232     255.953 143.723 242.702  1.00 88.21           C  
ATOM   3276  CG2 VAL f 232     254.831 141.738 243.757  1.00 88.21           C  
ATOM   3277  N   PRO f 233     257.003 145.538 245.885  1.00 83.02           N  
ATOM   3278  CA  PRO f 233     257.153 146.938 246.291  1.00 83.02           C  
ATOM   3279  C   PRO f 233     256.960 147.912 245.132  1.00 83.02           C  
ATOM   3280  CB  PRO f 233     258.588 146.999 246.822  1.00 83.02           C  
ATOM   3281  O   PRO f 233     257.491 147.691 244.040  1.00 83.02           O  
ATOM   3282  CG  PRO f 233     259.034 145.574 246.883  1.00 83.02           C  
ATOM   3283  CD  PRO f 233     258.080 144.741 246.075  1.00 83.02           C  
ATOM   3284  N   GLY f 234     256.223 148.918 245.420  1.00 83.09           N  
ATOM   3285  CA  GLY f 234     256.092 150.014 244.472  1.00 83.09           C  
ATOM   3286  C   GLY f 234     255.030 149.767 243.419  1.00 83.09           C  
ATOM   3287  O   GLY f 234     254.850 150.580 242.509  1.00 83.09           O  
ATOM   3288  N   ILE f 235     254.365 148.691 243.547  1.00 86.04           N  
ATOM   3289  CA  ILE f 235     253.376 148.335 242.535  1.00 86.04           C  
ATOM   3290  C   ILE f 235     251.975 148.387 243.141  1.00 86.04           C  
ATOM   3291  CB  ILE f 235     253.652 146.935 241.944  1.00 86.04           C  
ATOM   3292  O   ILE f 235     251.744 147.855 244.230  1.00 86.04           O  
ATOM   3293  CG1 ILE f 235     255.062 146.879 241.342  1.00 86.04           C  
ATOM   3294  CG2 ILE f 235     252.596 146.572 240.897  1.00 86.04           C  
ATOM   3295  CD1 ILE f 235     255.243 147.750 240.107  1.00 86.04           C  
ATOM   3296  N   LYS f 236     251.137 149.093 242.373  1.00 83.60           N  
ATOM   3297  CA  LYS f 236     249.766 149.239 242.854  1.00 83.60           C  
ATOM   3298  C   LYS f 236     248.912 148.039 242.455  1.00 83.60           C  
ATOM   3299  CB  LYS f 236     249.143 150.528 242.317  1.00 83.60           C  
ATOM   3300  O   LYS f 236     248.103 147.555 243.249  1.00 83.60           O  
ATOM   3301  CG  LYS f 236     249.749 151.798 242.897  1.00 83.60           C  
ATOM   3302  CD  LYS f 236     249.050 153.043 242.367  1.00 83.60           C  
ATOM   3303  CE  LYS f 236     249.711 154.316 242.878  1.00 83.60           C  
ATOM   3304  NZ  LYS f 236     249.035 155.541 242.352  1.00 83.60           N  
ATOM   3305  N   ASN f 237     249.093 147.662 241.184  1.00 87.22           N  
ATOM   3306  CA  ASN f 237     248.248 146.579 240.695  1.00 87.22           C  
ATOM   3307  C   ASN f 237     249.028 145.617 239.801  1.00 87.22           C  
ATOM   3308  CB  ASN f 237     247.038 147.138 239.943  1.00 87.22           C  
ATOM   3309  O   ASN f 237     249.894 146.042 239.035  1.00 87.22           O  
ATOM   3310  CG  ASN f 237     246.120 147.950 240.835  1.00 87.22           C  
ATOM   3311  ND2 ASN f 237     245.385 148.882 240.240  1.00 87.22           N  
ATOM   3312  OD1 ASN f 237     246.073 147.743 242.051  1.00 87.22           O  
ATOM   3313  N   ILE f 238     248.723 144.335 239.976  1.00 91.14           N  
ATOM   3314  CA  ILE f 238     249.232 143.303 239.079  1.00 91.14           C  
ATOM   3315  C   ILE f 238     248.131 142.871 238.112  1.00 91.14           C  
ATOM   3316  CB  ILE f 238     249.764 142.083 239.864  1.00 91.14           C  
ATOM   3317  O   ILE f 238     247.118 142.305 238.528  1.00 91.14           O  
ATOM   3318  CG1 ILE f 238     250.855 142.518 240.850  1.00 91.14           C  
ATOM   3319  CG2 ILE f 238     250.288 141.011 238.906  1.00 91.14           C  
ATOM   3320  CD1 ILE f 238     251.275 141.429 241.827  1.00 91.14           C  
ATOM   3321  N   GLN f 239     248.355 143.007 236.904  1.00 89.36           N  
ATOM   3322  CA  GLN f 239     247.318 142.848 235.890  1.00 89.36           C  
ATOM   3323  C   GLN f 239     247.162 141.385 235.486  1.00 89.36           C  
ATOM   3324  CB  GLN f 239     247.634 143.701 234.660  1.00 89.36           C  
ATOM   3325  O   GLN f 239     246.058 140.935 235.176  1.00 89.36           O  
ATOM   3326  CG  GLN f 239     247.593 145.200 234.925  1.00 89.36           C  
ATOM   3327  CD  GLN f 239     247.966 146.023 233.706  1.00 89.36           C  
ATOM   3328  NE2 GLN f 239     247.977 147.342 233.861  1.00 89.36           N  
ATOM   3329  OE1 GLN f 239     248.244 145.476 232.633  1.00 89.36           O  
ATOM   3330  N   GLU f 240     248.283 140.744 235.413  1.00 93.70           N  
ATOM   3331  CA  GLU f 240     248.209 139.373 234.918  1.00 93.70           C  
ATOM   3332  C   GLU f 240     249.255 138.487 235.588  1.00 93.70           C  
ATOM   3333  CB  GLU f 240     248.388 139.340 233.397  1.00 93.70           C  
ATOM   3334  O   GLU f 240     250.376 138.928 235.850  1.00 93.70           O  
ATOM   3335  CG  GLU f 240     248.088 137.985 232.772  1.00 93.70           C  
ATOM   3336  CD  GLU f 240     248.066 138.018 231.253  1.00 93.70           C  
ATOM   3337  OE1 GLU f 240     247.341 137.202 230.638  1.00 93.70           O  
ATOM   3338  OE2 GLU f 240     248.781 138.864 230.671  1.00 93.70           O  
ATOM   3339  N   ILE f 241     248.862 137.276 235.812  1.00 95.08           N  
ATOM   3340  CA  ILE f 241     249.770 136.279 236.372  1.00 95.08           C  
ATOM   3341  C   ILE f 241     249.561 134.940 235.669  1.00 95.08           C  
ATOM   3342  CB  ILE f 241     249.565 136.123 237.895  1.00 95.08           C  
ATOM   3343  O   ILE f 241     248.425 134.547 235.390  1.00 95.08           O  
ATOM   3344  CG1 ILE f 241     250.646 135.210 238.487  1.00 95.08           C  
ATOM   3345  CG2 ILE f 241     248.165 135.582 238.201  1.00 95.08           C  
ATOM   3346  CD1 ILE f 241     250.771 135.301 240.002  1.00 95.08           C  
ATOM   3347  N   LYS f 242     250.635 134.241 235.302  1.00 94.95           N  
ATOM   3348  CA  LYS f 242     250.555 132.946 234.633  1.00 94.95           C  
ATOM   3349  C   LYS f 242     251.745 132.063 234.998  1.00 94.95           C  
ATOM   3350  CB  LYS f 242     250.484 133.129 233.116  1.00 94.95           C  
ATOM   3351  O   LYS f 242     252.853 132.561 235.204  1.00 94.95           O  
ATOM   3352  CG  LYS f 242     249.178 133.739 232.626  1.00 94.95           C  
ATOM   3353  CD  LYS f 242     249.111 133.768 231.105  1.00 94.95           C  
ATOM   3354  CE  LYS f 242     247.801 134.369 230.614  1.00 94.95           C  
ATOM   3355  NZ  LYS f 242     247.691 134.317 229.125  1.00 94.95           N  
ATOM   3356  N   PHE f 243     251.440 130.851 234.952  1.00 91.70           N  
ATOM   3357  CA  PHE f 243     252.533 129.906 235.155  1.00 91.70           C  
ATOM   3358  C   PHE f 243     253.197 129.555 233.830  1.00 91.70           C  
ATOM   3359  CB  PHE f 243     252.024 128.635 235.841  1.00 91.70           C  
ATOM   3360  O   PHE f 243     252.516 129.356 232.821  1.00 91.70           O  
ATOM   3361  CG  PHE f 243     251.930 128.748 237.338  1.00 91.70           C  
ATOM   3362  CD1 PHE f 243     253.024 128.452 238.142  1.00 91.70           C  
ATOM   3363  CD2 PHE f 243     250.747 129.153 237.942  1.00 91.70           C  
ATOM   3364  CE1 PHE f 243     252.939 128.557 239.528  1.00 91.70           C  
ATOM   3365  CE2 PHE f 243     250.656 129.260 239.327  1.00 91.70           C  
ATOM   3366  CZ  PHE f 243     251.752 128.960 240.118  1.00 91.70           C  
ATOM   3367  N   LEU f 244     254.464 129.545 233.749  1.00 88.29           N  
ATOM   3368  CA  LEU f 244     255.195 129.042 232.592  1.00 88.29           C  
ATOM   3369  C   LEU f 244     255.366 127.529 232.674  1.00 88.29           C  
ATOM   3370  CB  LEU f 244     256.565 129.716 232.486  1.00 88.29           C  
ATOM   3371  O   LEU f 244     255.317 126.837 231.653  1.00 88.29           O  
ATOM   3372  CG  LEU f 244     256.562 131.204 232.131  1.00 88.29           C  
ATOM   3373  CD1 LEU f 244     257.648 131.937 232.911  1.00 88.29           C  
ATOM   3374  CD2 LEU f 244     256.751 131.396 230.631  1.00 88.29           C  
ATOM   3375  N   ASN f 245     255.619 127.095 233.866  1.00 83.71           N  
ATOM   3376  CA  ASN f 245     255.653 125.687 234.246  1.00 83.71           C  
ATOM   3377  C   ASN f 245     255.212 125.485 235.693  1.00 83.71           C  
ATOM   3378  CB  ASN f 245     257.052 125.106 234.031  1.00 83.71           C  
ATOM   3379  O   ASN f 245     254.545 126.347 236.269  1.00 83.71           O  
ATOM   3380  CG  ASN f 245     258.109 125.809 234.861  1.00 83.71           C  
ATOM   3381  ND2 ASN f 245     259.346 125.798 234.377  1.00 83.71           N  
ATOM   3382  OD1 ASN f 245     257.817 126.356 235.926  1.00 83.71           O  
ATOM   3383  N   ASN f 246     255.569 124.387 236.245  1.00 84.05           N  
ATOM   3384  CA  ASN f 246     255.089 124.076 237.587  1.00 84.05           C  
ATOM   3385  C   ASN f 246     255.853 124.860 238.651  1.00 84.05           C  
ATOM   3386  CB  ASN f 246     255.189 122.574 237.858  1.00 84.05           C  
ATOM   3387  O   ASN f 246     255.378 125.009 239.778  1.00 84.05           O  
ATOM   3388  CG  ASN f 246     254.243 121.760 236.996  1.00 84.05           C  
ATOM   3389  ND2 ASN f 246     254.592 120.502 236.759  1.00 84.05           N  
ATOM   3390  OD1 ASN f 246     253.207 122.260 236.549  1.00 84.05           O  
ATOM   3391  N   GLN f 247     256.980 125.512 238.267  1.00 81.03           N  
ATOM   3392  CA  GLN f 247     257.838 126.113 239.284  1.00 81.03           C  
ATOM   3393  C   GLN f 247     258.010 127.610 239.044  1.00 81.03           C  
ATOM   3394  CB  GLN f 247     259.204 125.425 239.310  1.00 81.03           C  
ATOM   3395  O   GLN f 247     258.398 128.348 239.951  1.00 81.03           O  
ATOM   3396  CG  GLN f 247     259.149 123.968 239.751  1.00 81.03           C  
ATOM   3397  CD  GLN f 247     260.516 123.309 239.768  1.00 81.03           C  
ATOM   3398  NE2 GLN f 247     260.560 122.047 240.181  1.00 81.03           N  
ATOM   3399  OE1 GLN f 247     261.524 123.929 239.414  1.00 81.03           O  
ATOM   3400  N   ILE f 248     257.787 127.970 237.825  1.00 87.24           N  
ATOM   3401  CA  ILE f 248     258.039 129.368 237.487  1.00 87.24           C  
ATOM   3402  C   ILE f 248     256.739 130.032 237.038  1.00 87.24           C  
ATOM   3403  CB  ILE f 248     259.116 129.498 236.388  1.00 87.24           C  
ATOM   3404  O   ILE f 248     255.991 129.467 236.236  1.00 87.24           O  
ATOM   3405  CG1 ILE f 248     260.439 128.885 236.860  1.00 87.24           C  
ATOM   3406  CG2 ILE f 248     259.304 130.964 235.987  1.00 87.24           C  
ATOM   3407  CD1 ILE f 248     261.503 128.795 235.775  1.00 87.24           C  
ATOM   3408  N   PHE f 249     256.452 131.161 237.627  1.00 91.43           N  
ATOM   3409  CA  PHE f 249     255.322 131.956 237.160  1.00 91.43           C  
ATOM   3410  C   PHE f 249     255.746 133.396 236.896  1.00 91.43           C  
ATOM   3411  CB  PHE f 249     254.181 131.923 238.182  1.00 91.43           C  
ATOM   3412  O   PHE f 249     256.817 133.823 237.332  1.00 91.43           O  
ATOM   3413  CG  PHE f 249     254.535 132.543 239.507  1.00 91.43           C  
ATOM   3414  CD1 PHE f 249     255.156 131.792 240.498  1.00 91.43           C  
ATOM   3415  CD2 PHE f 249     254.246 133.878 239.761  1.00 91.43           C  
ATOM   3416  CE1 PHE f 249     255.484 132.364 241.725  1.00 91.43           C  
ATOM   3417  CE2 PHE f 249     254.572 134.456 240.985  1.00 91.43           C  
ATOM   3418  CZ  PHE f 249     255.190 133.697 241.965  1.00 91.43           C  
ATOM   3419  N   ALA f 250     254.992 134.076 236.091  1.00 93.55           N  
ATOM   3420  CA  ALA f 250     255.322 135.452 235.726  1.00 93.55           C  
ATOM   3421  C   ALA f 250     254.147 136.388 235.999  1.00 93.55           C  
ATOM   3422  CB  ALA f 250     255.729 135.529 234.256  1.00 93.55           C  
ATOM   3423  O   ALA f 250     252.994 135.956 236.025  1.00 93.55           O  
ATOM   3424  N   THR f 251     254.491 137.697 236.258  1.00 94.79           N  
ATOM   3425  CA  THR f 251     253.467 138.708 236.498  1.00 94.79           C  
ATOM   3426  C   THR f 251     253.694 139.929 235.610  1.00 94.79           C  
ATOM   3427  CB  THR f 251     253.445 139.141 237.975  1.00 94.79           C  
ATOM   3428  O   THR f 251     254.833 140.250 235.266  1.00 94.79           O  
ATOM   3429  CG2 THR f 251     253.131 137.961 238.889  1.00 94.79           C  
ATOM   3430  OG1 THR f 251     254.725 139.678 238.329  1.00 94.79           O  
ATOM   3431  N   CYS f 252     252.668 140.468 235.220  1.00 93.92           N  
ATOM   3432  CA  CYS f 252     252.692 141.766 234.553  1.00 93.92           C  
ATOM   3433  C   CYS f 252     251.995 142.825 235.399  1.00 93.92           C  
ATOM   3434  CB  CYS f 252     252.028 141.676 233.181  1.00 93.92           C  
ATOM   3435  O   CYS f 252     250.806 142.703 235.697  1.00 93.92           O  
ATOM   3436  SG  CYS f 252     252.097 143.214 232.236  1.00 93.92           S  
ATOM   3437  N   SER f 253     252.716 143.933 235.702  1.00 91.63           N  
ATOM   3438  CA  SER f 253     252.198 144.935 236.628  1.00 91.63           C  
ATOM   3439  C   SER f 253     251.856 146.232 235.904  1.00 91.63           C  
ATOM   3440  CB  SER f 253     253.213 145.214 237.738  1.00 91.63           C  
ATOM   3441  O   SER f 253     252.109 146.365 234.704  1.00 91.63           O  
ATOM   3442  OG  SER f 253     253.648 144.005 238.338  1.00 91.63           O  
ATOM   3443  N   ASP f 254     251.347 147.165 236.625  1.00 88.66           N  
ATOM   3444  CA  ASP f 254     250.875 148.425 236.060  1.00 88.66           C  
ATOM   3445  C   ASP f 254     252.039 149.260 235.532  1.00 88.66           C  
ATOM   3446  CB  ASP f 254     250.089 149.221 237.105  1.00 88.66           C  
ATOM   3447  O   ASP f 254     251.841 150.168 234.722  1.00 88.66           O  
ATOM   3448  CG  ASP f 254     250.881 149.475 238.376  1.00 88.66           C  
ATOM   3449  OD1 ASP f 254     252.015 148.965 238.500  1.00 88.66           O  
ATOM   3450  OD2 ASP f 254     250.364 150.189 239.262  1.00 88.66           O  
ATOM   3451  N   ASP f 255     253.256 148.954 235.976  1.00 88.44           N  
ATOM   3452  CA  ASP f 255     254.425 149.665 235.466  1.00 88.44           C  
ATOM   3453  C   ASP f 255     254.871 149.094 234.122  1.00 88.44           C  
ATOM   3454  CB  ASP f 255     255.575 149.599 236.473  1.00 88.44           C  
ATOM   3455  O   ASP f 255     255.836 149.577 233.525  1.00 88.44           O  
ATOM   3456  CG  ASP f 255     255.981 148.176 236.816  1.00 88.44           C  
ATOM   3457  OD1 ASP f 255     255.363 147.223 236.296  1.00 88.44           O  
ATOM   3458  OD2 ASP f 255     256.927 148.008 237.617  1.00 88.44           O  
ATOM   3459  N   GLY f 256     254.266 148.092 233.657  1.00 90.87           N  
ATOM   3460  CA  GLY f 256     254.535 147.517 232.349  1.00 90.87           C  
ATOM   3461  C   GLY f 256     255.694 146.538 232.356  1.00 90.87           C  
ATOM   3462  O   GLY f 256     256.178 146.134 231.296  1.00 90.87           O  
ATOM   3463  N   ILE f 257     256.156 146.167 233.526  1.00 91.84           N  
ATOM   3464  CA  ILE f 257     257.306 145.277 233.649  1.00 91.84           C  
ATOM   3465  C   ILE f 257     256.827 143.855 233.934  1.00 91.84           C  
ATOM   3466  CB  ILE f 257     258.270 145.751 234.759  1.00 91.84           C  
ATOM   3467  O   ILE f 257     255.943 143.646 234.768  1.00 91.84           O  
ATOM   3468  CG1 ILE f 257     258.807 147.150 234.439  1.00 91.84           C  
ATOM   3469  CG2 ILE f 257     259.417 144.752 234.940  1.00 91.84           C  
ATOM   3470  CD1 ILE f 257     259.658 147.754 235.546  1.00 91.84           C  
ATOM   3471  N   ILE f 258     257.408 142.884 233.214  1.00 93.34           N  
ATOM   3472  CA  ILE f 258     257.119 141.478 233.476  1.00 93.34           C  
ATOM   3473  C   ILE f 258     258.179 140.900 234.412  1.00 93.34           C  
ATOM   3474  CB  ILE f 258     257.057 140.660 232.167  1.00 93.34           C  
ATOM   3475  O   ILE f 258     259.377 140.983 234.130  1.00 93.34           O  
ATOM   3476  CG1 ILE f 258     255.969 141.217 231.241  1.00 93.34           C  
ATOM   3477  CG2 ILE f 258     256.813 139.178 232.467  1.00 93.34           C  
ATOM   3478  CD1 ILE f 258     255.891 140.520 229.889  1.00 93.34           C  
ATOM   3479  N   ARG f 259     257.714 140.359 235.466  1.00 91.54           N  
ATOM   3480  CA  ARG f 259     258.624 139.775 236.446  1.00 91.54           C  
ATOM   3481  C   ARG f 259     258.432 138.265 236.541  1.00 91.54           C  
ATOM   3482  CB  ARG f 259     258.418 140.417 237.820  1.00 91.54           C  
ATOM   3483  O   ARG f 259     257.302 137.784 236.642  1.00 91.54           O  
ATOM   3484  CG  ARG f 259     258.720 141.906 237.856  1.00 91.54           C  
ATOM   3485  CD  ARG f 259     258.455 142.502 239.232  1.00 91.54           C  
ATOM   3486  NE  ARG f 259     258.757 143.930 239.267  1.00 91.54           N  
ATOM   3487  NH1 ARG f 259     256.776 144.583 238.272  1.00 91.54           N  
ATOM   3488  NH2 ARG f 259     258.326 146.156 238.893  1.00 91.54           N  
ATOM   3489  CZ  ARG f 259     257.952 144.887 238.810  1.00 91.54           C  
ATOM   3490  N   PHE f 260     259.507 137.552 236.498  1.00 89.88           N  
ATOM   3491  CA  PHE f 260     259.481 136.099 236.593  1.00 89.88           C  
ATOM   3492  C   PHE f 260     259.881 135.640 237.990  1.00 89.88           C  
ATOM   3493  CB  PHE f 260     260.411 135.472 235.549  1.00 89.88           C  
ATOM   3494  O   PHE f 260     260.920 136.050 238.511  1.00 89.88           O  
ATOM   3495  CG  PHE f 260     260.035 135.795 234.129  1.00 89.88           C  
ATOM   3496  CD2 PHE f 260     259.296 134.897 233.370  1.00 89.88           C  
ATOM   3497  CD1 PHE f 260     260.420 136.999 233.552  1.00 89.88           C  
ATOM   3498  CE2 PHE f 260     258.945 135.193 232.055  1.00 89.88           C  
ATOM   3499  CE1 PHE f 260     260.074 137.302 232.238  1.00 89.88           C  
ATOM   3500  CZ  PHE f 260     259.337 136.397 231.492  1.00 89.88           C  
ATOM   3501  N   TRP f 261     259.035 134.768 238.515  1.00 88.74           N  
ATOM   3502  CA  TRP f 261     259.223 134.354 239.902  1.00 88.74           C  
ATOM   3503  C   TRP f 261     259.460 132.851 239.994  1.00 88.74           C  
ATOM   3504  CB  TRP f 261     258.007 134.745 240.748  1.00 88.74           C  
ATOM   3505  O   TRP f 261     258.900 132.078 239.213  1.00 88.74           O  
ATOM   3506  CG  TRP f 261     257.620 136.188 240.628  1.00 88.74           C  
ATOM   3507  CD1 TRP f 261     256.817 136.749 239.674  1.00 88.74           C  
ATOM   3508  CD2 TRP f 261     258.024 137.255 241.491  1.00 88.74           C  
ATOM   3509  CE2 TRP f 261     257.427 138.437 241.001  1.00 88.74           C  
ATOM   3510  CE3 TRP f 261     258.833 137.327 242.633  1.00 88.74           C  
ATOM   3511  NE1 TRP f 261     256.696 138.102 239.893  1.00 88.74           N  
ATOM   3512  CH2 TRP f 261     258.410 139.720 242.730  1.00 88.74           C  
ATOM   3513  CZ2 TRP f 261     257.614 139.679 241.614  1.00 88.74           C  
ATOM   3514  CZ3 TRP f 261     259.018 138.562 243.243  1.00 88.74           C  
ATOM   3515  N   GLY f 262     260.307 132.502 240.878  1.00 81.91           N  
ATOM   3516  CA  GLY f 262     260.446 131.096 241.220  1.00 81.91           C  
ATOM   3517  C   GLY f 262     259.581 130.679 242.395  1.00 81.91           C  
ATOM   3518  O   GLY f 262     259.163 131.520 243.195  1.00 81.91           O  
ATOM   3519  N   ASN f 263     259.300 129.420 242.511  1.00 69.17           N  
ATOM   3520  CA  ASN f 263     258.494 128.900 243.610  1.00 69.17           C  
ATOM   3521  C   ASN f 263     259.270 128.903 244.924  1.00 69.17           C  
ATOM   3522  CB  ASN f 263     257.995 127.489 243.290  1.00 69.17           C  
ATOM   3523  O   ASN f 263     258.673 128.899 246.001  1.00 69.17           O  
ATOM   3524  CG  ASN f 263     256.620 127.487 242.651  1.00 69.17           C  
ATOM   3525  ND2 ASN f 263     256.111 126.299 242.344  1.00 69.17           N  
ATOM   3526  OD1 ASN f 263     256.021 128.544 242.435  1.00 69.17           O  
ATOM   3527  N   GLU f 264     260.649 128.979 244.737  1.00 64.96           N  
ATOM   3528  CA  GLU f 264     261.499 128.907 245.921  1.00 64.96           C  
ATOM   3529  C   GLU f 264     261.461 130.215 246.708  1.00 64.96           C  
ATOM   3530  CB  GLU f 264     262.941 128.570 245.531  1.00 64.96           C  
ATOM   3531  O   GLU f 264     261.029 131.246 246.187  1.00 64.96           O  
ATOM   3532  CG  GLU f 264     263.099 127.198 244.894  1.00 64.96           C  
ATOM   3533  CD  GLU f 264     264.551 126.794 244.690  1.00 64.96           C  
ATOM   3534  OE1 GLU f 264     264.808 125.646 244.261  1.00 64.96           O  
ATOM   3535  OE2 GLU f 264     265.439 127.632 244.965  1.00 64.96           O  
ATOM   3536  N   ILE f 265     261.933 130.061 248.046  1.00 57.36           N  
ATOM   3537  CA  ILE f 265     261.859 131.109 249.058  1.00 57.36           C  
ATOM   3538  C   ILE f 265     262.801 132.252 248.686  1.00 57.36           C  
ATOM   3539  CB  ILE f 265     262.206 130.564 250.462  1.00 57.36           C  
ATOM   3540  O   ILE f 265     263.966 132.021 248.350  1.00 57.36           O  
ATOM   3541  CG1 ILE f 265     261.261 129.418 250.837  1.00 57.36           C  
ATOM   3542  CG2 ILE f 265     262.149 131.685 251.505  1.00 57.36           C  
ATOM   3543  CD1 ILE f 265     261.698 128.633 252.066  1.00 57.36           C  
ATOM   3544  N   GLY f 266     262.393 133.188 247.878  1.00 62.32           N  
ATOM   3545  CA  GLY f 266     263.040 134.469 247.636  1.00 62.32           C  
ATOM   3546  C   GLY f 266     262.055 135.597 247.389  1.00 62.32           C  
ATOM   3547  O   GLY f 266     260.927 135.358 246.952  1.00 62.32           O  
ATOM   3548  N   LYS f 267     262.426 136.789 247.843  1.00 67.89           N  
ATOM   3549  CA  LYS f 267     261.525 137.934 247.750  1.00 67.89           C  
ATOM   3550  C   LYS f 267     261.724 138.685 246.438  1.00 67.89           C  
ATOM   3551  CB  LYS f 267     261.736 138.881 248.933  1.00 67.89           C  
ATOM   3552  O   LYS f 267     260.855 139.452 246.017  1.00 67.89           O  
ATOM   3553  CG  LYS f 267     261.302 138.304 250.273  1.00 67.89           C  
ATOM   3554  CD  LYS f 267     261.419 139.333 251.389  1.00 67.89           C  
ATOM   3555  CE  LYS f 267     261.017 138.748 252.736  1.00 67.89           C  
ATOM   3556  NZ  LYS f 267     261.133 139.754 253.834  1.00 67.89           N  
ATOM   3557  N   LYS f 268     262.752 138.211 245.721  1.00 81.08           N  
ATOM   3558  CA  LYS f 268     263.039 138.975 244.511  1.00 81.08           C  
ATOM   3559  C   LYS f 268     262.748 138.153 243.259  1.00 81.08           C  
ATOM   3560  CB  LYS f 268     264.495 139.444 244.503  1.00 81.08           C  
ATOM   3561  O   LYS f 268     262.905 136.930 243.264  1.00 81.08           O  
ATOM   3562  CG  LYS f 268     264.817 140.483 245.568  1.00 81.08           C  
ATOM   3563  CD  LYS f 268     266.237 141.013 245.420  1.00 81.08           C  
ATOM   3564  CE  LYS f 268     266.555 142.062 246.476  1.00 81.08           C  
ATOM   3565  NZ  LYS f 268     267.950 142.581 246.339  1.00 81.08           N  
ATOM   3566  N   PRO f 269     262.355 138.778 242.221  1.00 86.69           N  
ATOM   3567  CA  PRO f 269     262.120 138.068 240.961  1.00 86.69           C  
ATOM   3568  C   PRO f 269     263.396 137.464 240.379  1.00 86.69           C  
ATOM   3569  CB  PRO f 269     261.561 139.156 240.041  1.00 86.69           C  
ATOM   3570  O   PRO f 269     264.481 138.026 240.543  1.00 86.69           O  
ATOM   3571  CG  PRO f 269     262.021 140.442 240.648  1.00 86.69           C  
ATOM   3572  CD  PRO f 269     262.285 140.214 242.109  1.00 86.69           C  
ATOM   3573  N   LEU f 270     263.330 136.366 239.718  1.00 81.75           N  
ATOM   3574  CA  LEU f 270     264.475 135.725 239.080  1.00 81.75           C  
ATOM   3575  C   LEU f 270     265.034 136.601 237.964  1.00 81.75           C  
ATOM   3576  CB  LEU f 270     264.081 134.356 238.521  1.00 81.75           C  
ATOM   3577  O   LEU f 270     266.249 136.788 237.865  1.00 81.75           O  
ATOM   3578  CG  LEU f 270     263.632 133.310 239.543  1.00 81.75           C  
ATOM   3579  CD1 LEU f 270     263.016 132.108 238.836  1.00 81.75           C  
ATOM   3580  CD2 LEU f 270     264.805 132.879 240.418  1.00 81.75           C  
ATOM   3581  N   TRP f 271     264.264 137.123 237.169  1.00 79.33           N  
ATOM   3582  CA  TRP f 271     264.603 138.068 236.110  1.00 79.33           C  
ATOM   3583  C   TRP f 271     263.386 138.896 235.709  1.00 79.33           C  
ATOM   3584  CB  TRP f 271     265.157 137.329 234.888  1.00 79.33           C  
ATOM   3585  O   TRP f 271     262.265 138.611 236.137  1.00 79.33           O  
ATOM   3586  CG  TRP f 271     264.298 136.193 234.421  1.00 79.33           C  
ATOM   3587  CD1 TRP f 271     263.292 136.246 233.497  1.00 79.33           C  
ATOM   3588  CD2 TRP f 271     264.367 134.833 234.861  1.00 79.33           C  
ATOM   3589  CE2 TRP f 271     263.372 134.116 234.160  1.00 79.33           C  
ATOM   3590  CE3 TRP f 271     265.174 134.150 235.781  1.00 79.33           C  
ATOM   3591  NE1 TRP f 271     262.732 135.001 233.335  1.00 79.33           N  
ATOM   3592  CH2 TRP f 271     263.967 132.104 235.257  1.00 79.33           C  
ATOM   3593  CZ2 TRP f 271     263.164 132.748 234.351  1.00 79.33           C  
ATOM   3594  CZ3 TRP f 271     264.965 132.789 235.970  1.00 79.33           C  
ATOM   3595  N   ILE f 272     263.650 139.990 234.937  1.00 86.96           N  
ATOM   3596  CA  ILE f 272     262.565 140.891 234.565  1.00 86.96           C  
ATOM   3597  C   ILE f 272     262.645 141.208 233.073  1.00 86.96           C  
ATOM   3598  CB  ILE f 272     262.604 142.196 235.393  1.00 86.96           C  
ATOM   3599  O   ILE f 272     263.723 141.148 232.477  1.00 86.96           O  
ATOM   3600  CG1 ILE f 272     263.919 142.945 235.146  1.00 86.96           C  
ATOM   3601  CG2 ILE f 272     262.416 141.897 236.882  1.00 86.96           C  
ATOM   3602  CD1 ILE f 272     263.930 144.370 235.681  1.00 86.96           C  
ATOM   3603  N   LEU f 273     261.570 141.438 232.496  1.00 88.28           N  
ATOM   3604  CA  LEU f 273     261.479 141.957 231.135  1.00 88.28           C  
ATOM   3605  C   LEU f 273     260.849 143.345 231.123  1.00 88.28           C  
ATOM   3606  CB  LEU f 273     260.666 141.006 230.252  1.00 88.28           C  
ATOM   3607  O   LEU f 273     259.658 143.493 231.405  1.00 88.28           O  
ATOM   3608  CG  LEU f 273     260.478 141.429 228.795  1.00 88.28           C  
ATOM   3609  CD1 LEU f 273     261.817 141.424 228.065  1.00 88.28           C  
ATOM   3610  CD2 LEU f 273     259.478 140.513 228.097  1.00 88.28           C  
ATOM   3611  N   ASN f 274     261.644 144.347 230.835  1.00 86.63           N  
ATOM   3612  CA  ASN f 274     261.194 145.735 230.801  1.00 86.63           C  
ATOM   3613  C   ASN f 274     261.259 146.310 229.389  1.00 86.63           C  
ATOM   3614  CB  ASN f 274     262.023 146.592 231.761  1.00 86.63           C  
ATOM   3615  O   ASN f 274     262.340 146.631 228.893  1.00 86.63           O  
ATOM   3616  CG  ASN f 274     261.480 148.001 231.902  1.00 86.63           C  
ATOM   3617  ND2 ASN f 274     262.142 148.812 232.719  1.00 86.63           N  
ATOM   3618  OD1 ASN f 274     260.474 148.357 231.282  1.00 86.63           O  
ATOM   3619  N   ASP f 275     260.185 146.322 228.774  1.00 82.09           N  
ATOM   3620  CA  ASP f 275     260.087 146.857 227.419  1.00 82.09           C  
ATOM   3621  C   ASP f 275     259.100 148.020 227.358  1.00 82.09           C  
ATOM   3622  CB  ASP f 275     259.667 145.758 226.439  1.00 82.09           C  
ATOM   3623  O   ASP f 275     257.914 147.852 227.651  1.00 82.09           O  
ATOM   3624  CG  ASP f 275     259.584 146.246 225.003  1.00 82.09           C  
ATOM   3625  OD1 ASP f 275     260.511 146.945 224.542  1.00 82.09           O  
ATOM   3626  OD2 ASP f 275     258.581 145.930 224.328  1.00 82.09           O  
ATOM   3627  N   SER f 276     259.600 149.197 227.076  1.00 74.80           N  
ATOM   3628  CA  SER f 276     258.727 150.366 227.097  1.00 74.80           C  
ATOM   3629  C   SER f 276     258.520 150.926 225.694  1.00 74.80           C  
ATOM   3630  CB  SER f 276     259.301 151.450 228.009  1.00 74.80           C  
ATOM   3631  O   SER f 276     257.832 151.933 225.516  1.00 74.80           O  
ATOM   3632  OG  SER f 276     260.708 151.540 227.858  1.00 74.80           O  
ATOM   3633  N   LEU f 277     258.988 150.032 224.741  1.00 79.71           N  
ATOM   3634  CA  LEU f 277     258.812 150.489 223.365  1.00 79.71           C  
ATOM   3635  C   LEU f 277     257.407 150.171 222.865  1.00 79.71           C  
ATOM   3636  CB  LEU f 277     259.853 149.841 222.448  1.00 79.71           C  
ATOM   3637  O   LEU f 277     256.906 149.063 223.067  1.00 79.71           O  
ATOM   3638  CG  LEU f 277     261.273 150.402 222.533  1.00 79.71           C  
ATOM   3639  CD1 LEU f 277     262.285 149.350 222.089  1.00 79.71           C  
ATOM   3640  CD2 LEU f 277     261.401 151.665 221.688  1.00 79.71           C  
ATOM   3641  N   ASP f 278     256.573 151.078 222.501  1.00 85.72           N  
ATOM   3642  CA  ASP f 278     255.249 150.937 221.902  1.00 85.72           C  
ATOM   3643  C   ASP f 278     254.156 150.977 222.967  1.00 85.72           C  
ATOM   3644  CB  ASP f 278     255.158 149.635 221.103  1.00 85.72           C  
ATOM   3645  O   ASP f 278     253.154 150.267 222.862  1.00 85.72           O  
ATOM   3646  CG  ASP f 278     256.102 149.601 219.913  1.00 85.72           C  
ATOM   3647  OD1 ASP f 278     256.035 150.508 219.055  1.00 85.72           O  
ATOM   3648  OD2 ASP f 278     256.918 148.658 219.831  1.00 85.72           O  
ATOM   3649  N   GLY f 279     254.404 151.414 224.067  1.00 90.63           N  
ATOM   3650  CA  GLY f 279     253.479 151.520 225.183  1.00 90.63           C  
ATOM   3651  C   GLY f 279     253.807 150.571 226.322  1.00 90.63           C  
ATOM   3652  O   GLY f 279     254.786 149.826 226.252  1.00 90.63           O  
ATOM   3653  N   LYS f 280     252.994 150.601 227.247  1.00 93.11           N  
ATOM   3654  CA  LYS f 280     253.203 149.748 228.414  1.00 93.11           C  
ATOM   3655  C   LYS f 280     252.739 148.320 228.141  1.00 93.11           C  
ATOM   3656  CB  LYS f 280     252.470 150.313 229.631  1.00 93.11           C  
ATOM   3657  O   LYS f 280     251.710 148.110 227.494  1.00 93.11           O  
ATOM   3658  CG  LYS f 280     253.049 151.620 230.151  1.00 93.11           C  
ATOM   3659  CD  LYS f 280     252.332 152.089 231.410  1.00 93.11           C  
ATOM   3660  CE  LYS f 280     252.886 153.417 231.909  1.00 93.11           C  
ATOM   3661  NZ  LYS f 280     252.175 153.888 233.135  1.00 93.11           N  
ATOM   3662  N   THR f 281     253.573 147.377 228.598  1.00 94.66           N  
ATOM   3663  CA  THR f 281     253.160 145.983 228.470  1.00 94.66           C  
ATOM   3664  C   THR f 281     251.947 145.696 229.349  1.00 94.66           C  
ATOM   3665  CB  THR f 281     254.305 145.024 228.841  1.00 94.66           C  
ATOM   3666  O   THR f 281     251.954 145.996 230.544  1.00 94.66           O  
ATOM   3667  CG2 THR f 281     253.902 143.571 228.611  1.00 94.66           C  
ATOM   3668  OG1 THR f 281     255.452 145.323 228.034  1.00 94.66           O  
ATOM   3669  N   THR f 282     250.990 145.093 228.744  1.00 93.42           N  
ATOM   3670  CA  THR f 282     249.736 144.919 229.467  1.00 93.42           C  
ATOM   3671  C   THR f 282     249.473 143.441 229.742  1.00 93.42           C  
ATOM   3672  CB  THR f 282     248.551 145.518 228.688  1.00 93.42           C  
ATOM   3673  O   THR f 282     248.745 143.098 230.677  1.00 93.42           O  
ATOM   3674  CG2 THR f 282     248.682 147.033 228.570  1.00 93.42           C  
ATOM   3675  OG1 THR f 282     248.515 144.949 227.374  1.00 93.42           O  
ATOM   3676  N   CYS f 283     249.985 142.579 228.930  1.00 94.80           N  
ATOM   3677  CA  CYS f 283     249.723 141.153 229.091  1.00 94.80           C  
ATOM   3678  C   CYS f 283     250.819 140.320 228.436  1.00 94.80           C  
ATOM   3679  CB  CYS f 283     248.365 140.788 228.492  1.00 94.80           C  
ATOM   3680  O   CYS f 283     251.693 140.861 227.757  1.00 94.80           O  
ATOM   3681  SG  CYS f 283     248.248 141.089 226.715  1.00 94.80           S  
ATOM   3682  N   PHE f 284     250.736 139.005 228.699  1.00 96.53           N  
ATOM   3683  CA  PHE f 284     251.723 138.103 228.116  1.00 96.53           C  
ATOM   3684  C   PHE f 284     251.187 136.677 228.063  1.00 96.53           C  
ATOM   3685  CB  PHE f 284     253.028 138.146 228.915  1.00 96.53           C  
ATOM   3686  O   PHE f 284     250.164 136.370 228.678  1.00 96.53           O  
ATOM   3687  CG  PHE f 284     252.904 137.596 230.310  1.00 96.53           C  
ATOM   3688  CD1 PHE f 284     252.456 138.400 231.351  1.00 96.53           C  
ATOM   3689  CD2 PHE f 284     253.237 136.275 230.581  1.00 96.53           C  
ATOM   3690  CE1 PHE f 284     252.341 137.894 232.644  1.00 96.53           C  
ATOM   3691  CE2 PHE f 284     253.125 135.763 231.871  1.00 96.53           C  
ATOM   3692  CZ  PHE f 284     252.676 136.574 232.901  1.00 96.53           C  
ATOM   3693  N   ALA f 285     251.855 135.844 227.285  1.00 96.43           N  
ATOM   3694  CA  ALA f 285     251.491 134.432 227.196  1.00 96.43           C  
ATOM   3695  C   ALA f 285     252.682 133.587 226.752  1.00 96.43           C  
ATOM   3696  CB  ALA f 285     250.321 134.243 226.234  1.00 96.43           C  
ATOM   3697  O   ALA f 285     253.573 134.076 226.055  1.00 96.43           O  
ATOM   3698  N   ALA f 286     252.683 132.380 227.211  1.00 94.27           N  
ATOM   3699  CA  ALA f 286     253.718 131.430 226.806  1.00 94.27           C  
ATOM   3700  C   ALA f 286     253.120 130.279 226.003  1.00 94.27           C  
ATOM   3701  CB  ALA f 286     254.455 130.894 228.031  1.00 94.27           C  
ATOM   3702  O   ALA f 286     252.011 129.824 226.288  1.00 94.27           O  
ATOM   3703  N   SER f 287     253.913 129.794 225.063  1.00 94.07           N  
ATOM   3704  CA  SER f 287     253.455 128.704 224.209  1.00 94.07           C  
ATOM   3705  C   SER f 287     253.413 127.384 224.974  1.00 94.07           C  
ATOM   3706  CB  SER f 287     254.362 128.563 222.986  1.00 94.07           C  
ATOM   3707  O   SER f 287     254.330 127.072 225.736  1.00 94.07           O  
ATOM   3708  OG  SER f 287     254.036 127.396 222.249  1.00 94.07           O  
ATOM   3709  N   PRO f 288     252.345 126.639 224.713  1.00 91.00           N  
ATOM   3710  CA  PRO f 288     252.288 125.315 225.340  1.00 91.00           C  
ATOM   3711  C   PRO f 288     253.129 124.276 224.602  1.00 91.00           C  
ATOM   3712  CB  PRO f 288     250.800 124.959 225.275  1.00 91.00           C  
ATOM   3713  O   PRO f 288     253.411 123.206 225.147  1.00 91.00           O  
ATOM   3714  CG  PRO f 288     250.264 125.764 224.135  1.00 91.00           C  
ATOM   3715  CD  PRO f 288     251.098 127.005 223.993  1.00 91.00           C  
ATOM   3716  N   PHE f 289     253.591 124.573 223.442  1.00 91.86           N  
ATOM   3717  CA  PHE f 289     254.281 123.605 222.598  1.00 91.86           C  
ATOM   3718  C   PHE f 289     255.790 123.810 222.664  1.00 91.86           C  
ATOM   3719  CB  PHE f 289     253.800 123.715 221.148  1.00 91.86           C  
ATOM   3720  O   PHE f 289     256.552 122.841 222.710  1.00 91.86           O  
ATOM   3721  CG  PHE f 289     252.364 123.312 220.952  1.00 91.86           C  
ATOM   3722  CD1 PHE f 289     252.014 121.973 220.830  1.00 91.86           C  
ATOM   3723  CD2 PHE f 289     251.364 124.273 220.891  1.00 91.86           C  
ATOM   3724  CE1 PHE f 289     250.685 121.597 220.649  1.00 91.86           C  
ATOM   3725  CE2 PHE f 289     250.033 123.905 220.711  1.00 91.86           C  
ATOM   3726  CZ  PHE f 289     249.697 122.566 220.589  1.00 91.86           C  
ATOM   3727  N   VAL f 290     256.108 125.079 222.602  1.00 91.52           N  
ATOM   3728  CA  VAL f 290     257.523 125.435 222.650  1.00 91.52           C  
ATOM   3729  C   VAL f 290     257.796 126.304 223.875  1.00 91.52           C  
ATOM   3730  CB  VAL f 290     257.966 126.170 221.366  1.00 91.52           C  
ATOM   3731  O   VAL f 290     257.388 127.466 223.924  1.00 91.52           O  
ATOM   3732  CG1 VAL f 290     259.471 126.434 221.387  1.00 91.52           C  
ATOM   3733  CG2 VAL f 290     257.580 125.362 220.128  1.00 91.52           C  
ATOM   3734  N   ASP f 291     258.461 125.840 224.818  1.00 86.46           N  
ATOM   3735  CA  ASP f 291     258.611 126.434 226.143  1.00 86.46           C  
ATOM   3736  C   ASP f 291     259.353 127.766 226.068  1.00 86.46           C  
ATOM   3737  CB  ASP f 291     259.346 125.475 227.081  1.00 86.46           C  
ATOM   3738  O   ASP f 291     259.177 128.631 226.928  1.00 86.46           O  
ATOM   3739  CG  ASP f 291     258.559 124.208 227.370  1.00 86.46           C  
ATOM   3740  OD1 ASP f 291     257.332 124.186 227.135  1.00 86.46           O  
ATOM   3741  OD2 ASP f 291     259.171 123.225 227.840  1.00 86.46           O  
ATOM   3742  N   THR f 292     260.103 127.968 224.994  1.00 88.21           N  
ATOM   3743  CA  THR f 292     260.913 129.177 224.900  1.00 88.21           C  
ATOM   3744  C   THR f 292     260.150 130.285 224.183  1.00 88.21           C  
ATOM   3745  CB  THR f 292     262.239 128.905 224.166  1.00 88.21           C  
ATOM   3746  O   THR f 292     260.558 131.449 224.213  1.00 88.21           O  
ATOM   3747  CG2 THR f 292     263.128 127.959 224.968  1.00 88.21           C  
ATOM   3748  OG1 THR f 292     261.960 128.314 222.891  1.00 88.21           O  
ATOM   3749  N   LEU f 293     259.119 129.930 223.560  1.00 92.32           N  
ATOM   3750  CA  LEU f 293     258.342 130.906 222.803  1.00 92.32           C  
ATOM   3751  C   LEU f 293     257.417 131.696 223.724  1.00 92.32           C  
ATOM   3752  CB  LEU f 293     257.522 130.211 221.714  1.00 92.32           C  
ATOM   3753  O   LEU f 293     256.550 131.119 224.385  1.00 92.32           O  
ATOM   3754  CG  LEU f 293     256.710 131.122 220.791  1.00 92.32           C  
ATOM   3755  CD1 LEU f 293     257.640 132.007 219.967  1.00 92.32           C  
ATOM   3756  CD2 LEU f 293     255.807 130.295 219.883  1.00 92.32           C  
ATOM   3757  N   PHE f 294     257.605 132.996 223.704  1.00 92.45           N  
ATOM   3758  CA  PHE f 294     256.934 133.905 224.626  1.00 92.45           C  
ATOM   3759  C   PHE f 294     256.420 135.138 223.894  1.00 92.45           C  
ATOM   3760  CB  PHE f 294     257.881 134.322 225.756  1.00 92.45           C  
ATOM   3761  O   PHE f 294     257.082 135.648 222.988  1.00 92.45           O  
ATOM   3762  CG  PHE f 294     257.203 135.070 226.872  1.00 92.45           C  
ATOM   3763  CD2 PHE f 294     257.320 136.451 226.974  1.00 92.45           C  
ATOM   3764  CD1 PHE f 294     256.447 134.392 227.819  1.00 92.45           C  
ATOM   3765  CE2 PHE f 294     256.694 137.146 228.006  1.00 92.45           C  
ATOM   3766  CE1 PHE f 294     255.818 135.080 228.853  1.00 92.45           C  
ATOM   3767  CZ  PHE f 294     255.943 136.457 228.945  1.00 92.45           C  
ATOM   3768  N   MET f 295     255.167 135.610 224.312  1.00 95.88           N  
ATOM   3769  CA  MET f 295     254.594 136.758 223.617  1.00 95.88           C  
ATOM   3770  C   MET f 295     254.093 137.801 224.610  1.00 95.88           C  
ATOM   3771  CB  MET f 295     253.452 136.318 222.699  1.00 95.88           C  
ATOM   3772  O   MET f 295     253.566 137.454 225.669  1.00 95.88           O  
ATOM   3773  CG  MET f 295     253.917 135.604 221.441  1.00 95.88           C  
ATOM   3774  SD  MET f 295     252.527 135.162 220.328  1.00 95.88           S  
ATOM   3775  CE  MET f 295     252.021 136.815 219.777  1.00 95.88           C  
ATOM   3776  N   THR f 296     254.240 139.097 224.217  1.00 96.73           N  
ATOM   3777  CA  THR f 296     253.731 140.184 225.046  1.00 96.73           C  
ATOM   3778  C   THR f 296     252.820 141.102 224.236  1.00 96.73           C  
ATOM   3779  CB  THR f 296     254.882 141.006 225.655  1.00 96.73           C  
ATOM   3780  O   THR f 296     252.961 141.205 223.015  1.00 96.73           O  
ATOM   3781  CG2 THR f 296     255.758 140.142 226.556  1.00 96.73           C  
ATOM   3782  OG1 THR f 296     255.686 141.547 224.600  1.00 96.73           O  
ATOM   3783  N   GLY f 297     251.839 141.665 224.934  1.00 96.73           N  
ATOM   3784  CA  GLY f 297     250.962 142.674 224.361  1.00 96.73           C  
ATOM   3785  C   GLY f 297     251.092 144.028 225.033  1.00 96.73           C  
ATOM   3786  O   GLY f 297     251.307 144.108 226.244  1.00 96.73           O  
ATOM   3787  N   THR f 298     250.885 145.149 224.219  1.00 95.93           N  
ATOM   3788  CA  THR f 298     251.118 146.479 224.772  1.00 95.93           C  
ATOM   3789  C   THR f 298     249.853 147.327 224.692  1.00 95.93           C  
ATOM   3790  CB  THR f 298     252.267 147.195 224.038  1.00 95.93           C  
ATOM   3791  O   THR f 298     248.898 146.964 224.002  1.00 95.93           O  
ATOM   3792  CG2 THR f 298     253.530 146.341 224.027  1.00 95.93           C  
ATOM   3793  OG1 THR f 298     251.870 147.460 222.686  1.00 95.93           O  
ATOM   3794  N   SER f 299     249.896 148.463 225.414  1.00 94.44           N  
ATOM   3795  CA  SER f 299     248.787 149.412 225.415  1.00 94.44           C  
ATOM   3796  C   SER f 299     248.671 150.129 224.075  1.00 94.44           C  
ATOM   3797  CB  SER f 299     248.959 150.436 226.538  1.00 94.44           C  
ATOM   3798  O   SER f 299     247.609 150.653 223.733  1.00 94.44           O  
ATOM   3799  OG  SER f 299     250.184 151.135 226.398  1.00 94.44           O  
ATOM   3800  N   GLY f 300     249.733 150.033 223.280  1.00 94.56           N  
ATOM   3801  CA  GLY f 300     249.743 150.660 221.969  1.00 94.56           C  
ATOM   3802  C   GLY f 300     249.310 149.726 220.855  1.00 94.56           C  
ATOM   3803  O   GLY f 300     249.309 150.107 219.683  1.00 94.56           O  
ATOM   3804  N   GLY f 301     248.996 148.505 221.217  1.00 95.62           N  
ATOM   3805  CA  GLY f 301     248.443 147.564 220.257  1.00 95.62           C  
ATOM   3806  C   GLY f 301     249.494 146.680 219.613  1.00 95.62           C  
ATOM   3807  O   GLY f 301     249.203 145.954 218.661  1.00 95.62           O  
ATOM   3808  N   ALA f 302     250.707 146.684 220.141  1.00 96.43           N  
ATOM   3809  CA  ALA f 302     251.785 145.878 219.573  1.00 96.43           C  
ATOM   3810  C   ALA f 302     251.864 144.513 220.250  1.00 96.43           C  
ATOM   3811  CB  ALA f 302     253.120 146.609 219.699  1.00 96.43           C  
ATOM   3812  O   ALA f 302     251.745 144.412 221.473  1.00 96.43           O  
ATOM   3813  N   LEU f 303     251.972 143.489 219.466  1.00 96.62           N  
ATOM   3814  CA  LEU f 303     252.271 142.138 219.928  1.00 96.62           C  
ATOM   3815  C   LEU f 303     253.717 141.767 219.619  1.00 96.62           C  
ATOM   3816  CB  LEU f 303     251.322 141.126 219.279  1.00 96.62           C  
ATOM   3817  O   LEU f 303     254.115 141.719 218.453  1.00 96.62           O  
ATOM   3818  CG  LEU f 303     249.831 141.318 219.561  1.00 96.62           C  
ATOM   3819  CD1 LEU f 303     248.996 140.597 218.508  1.00 96.62           C  
ATOM   3820  CD2 LEU f 303     249.483 140.822 220.960  1.00 96.62           C  
ATOM   3821  N   LYS f 304     254.406 141.486 220.637  1.00 94.28           N  
ATOM   3822  CA  LYS f 304     255.826 141.202 220.446  1.00 94.28           C  
ATOM   3823  C   LYS f 304     256.147 139.751 220.791  1.00 94.28           C  
ATOM   3824  CB  LYS f 304     256.680 142.145 221.296  1.00 94.28           C  
ATOM   3825  O   LYS f 304     255.728 139.247 221.834  1.00 94.28           O  
ATOM   3826  CG  LYS f 304     256.506 143.616 220.953  1.00 94.28           C  
ATOM   3827  CD  LYS f 304     257.412 144.498 221.803  1.00 94.28           C  
ATOM   3828  CE  LYS f 304     257.223 145.974 221.476  1.00 94.28           C  
ATOM   3829  NZ  LYS f 304     258.127 146.842 222.289  1.00 94.28           N  
ATOM   3830  N   VAL f 305     256.888 139.088 219.952  1.00 93.55           N  
ATOM   3831  CA  VAL f 305     257.275 137.695 220.145  1.00 93.55           C  
ATOM   3832  C   VAL f 305     258.724 137.621 220.618  1.00 93.55           C  
ATOM   3833  CB  VAL f 305     257.094 136.872 218.850  1.00 93.55           C  
ATOM   3834  O   VAL f 305     259.603 138.272 220.047  1.00 93.55           O  
ATOM   3835  CG1 VAL f 305     257.497 135.415 219.076  1.00 93.55           C  
ATOM   3836  CG2 VAL f 305     255.650 136.958 218.360  1.00 93.55           C  
ATOM   3837  N   TRP f 306     258.875 136.813 221.694  1.00 90.12           N  
ATOM   3838  CA  TRP f 306     260.191 136.744 222.323  1.00 90.12           C  
ATOM   3839  C   TRP f 306     260.681 135.303 222.401  1.00 90.12           C  
ATOM   3840  CB  TRP f 306     260.150 137.360 223.725  1.00 90.12           C  
ATOM   3841  O   TRP f 306     259.882 134.365 222.373  1.00 90.12           O  
ATOM   3842  CG  TRP f 306     259.527 138.723 223.772  1.00 90.12           C  
ATOM   3843  CD1 TRP f 306     258.192 139.019 223.809  1.00 90.12           C  
ATOM   3844  CD2 TRP f 306     260.217 139.977 223.786  1.00 90.12           C  
ATOM   3845  CE2 TRP f 306     259.236 140.993 223.831  1.00 90.12           C  
ATOM   3846  CE3 TRP f 306     261.569 140.340 223.765  1.00 90.12           C  
ATOM   3847  NE1 TRP f 306     258.011 140.382 223.844  1.00 90.12           N  
ATOM   3848  CH2 TRP f 306     260.898 142.678 223.834  1.00 90.12           C  
ATOM   3849  CZ2 TRP f 306     259.567 142.349 223.856  1.00 90.12           C  
ATOM   3850  CZ3 TRP f 306     261.897 141.691 223.790  1.00 90.12           C  
ATOM   3851  N   ASP f 307     261.970 135.265 222.425  1.00 87.46           N  
ATOM   3852  CA  ASP f 307     262.614 134.062 222.943  1.00 87.46           C  
ATOM   3853  C   ASP f 307     263.041 134.251 224.396  1.00 87.46           C  
ATOM   3854  CB  ASP f 307     263.824 133.690 222.082  1.00 87.46           C  
ATOM   3855  O   ASP f 307     263.904 135.080 224.693  1.00 87.46           O  
ATOM   3856  CG  ASP f 307     264.393 132.323 222.420  1.00 87.46           C  
ATOM   3857  OD1 ASP f 307     264.227 131.860 223.569  1.00 87.46           O  
ATOM   3858  OD2 ASP f 307     265.014 131.704 221.528  1.00 87.46           O  
ATOM   3859  N   ILE f 308     262.447 133.450 225.283  1.00 84.12           N  
ATOM   3860  CA  ILE f 308     262.624 133.658 226.716  1.00 84.12           C  
ATOM   3861  C   ILE f 308     264.100 133.519 227.079  1.00 84.12           C  
ATOM   3862  CB  ILE f 308     261.773 132.667 227.540  1.00 84.12           C  
ATOM   3863  O   ILE f 308     264.564 134.111 228.057  1.00 84.12           O  
ATOM   3864  CG1 ILE f 308     260.304 133.105 227.553  1.00 84.12           C  
ATOM   3865  CG2 ILE f 308     262.320 132.541 228.966  1.00 84.12           C  
ATOM   3866  CD1 ILE f 308     259.355 132.074 228.148  1.00 84.12           C  
ATOM   3867  N   ARG f 309     264.838 132.744 226.345  1.00 80.16           N  
ATOM   3868  CA  ARG f 309     266.262 132.570 226.615  1.00 80.16           C  
ATOM   3869  C   ARG f 309     267.012 133.890 226.473  1.00 80.16           C  
ATOM   3870  CB  ARG f 309     266.862 131.523 225.674  1.00 80.16           C  
ATOM   3871  O   ARG f 309     267.976 134.143 227.198  1.00 80.16           O  
ATOM   3872  CG  ARG f 309     266.343 130.113 225.910  1.00 80.16           C  
ATOM   3873  CD  ARG f 309     266.843 129.144 224.847  1.00 80.16           C  
ATOM   3874  NE  ARG f 309     266.314 129.471 223.527  1.00 80.16           N  
ATOM   3875  NH1 ARG f 309     267.431 127.773 222.430  1.00 80.16           N  
ATOM   3876  NH2 ARG f 309     266.067 129.197 221.260  1.00 80.16           N  
ATOM   3877  CZ  ARG f 309     266.605 128.813 222.408  1.00 80.16           C  
ATOM   3878  N   ALA f 310     266.542 134.634 225.527  1.00 77.96           N  
ATOM   3879  CA  ALA f 310     267.156 135.944 225.327  1.00 77.96           C  
ATOM   3880  C   ALA f 310     266.842 136.879 226.491  1.00 77.96           C  
ATOM   3881  CB  ALA f 310     266.683 136.559 224.012  1.00 77.96           C  
ATOM   3882  O   ALA f 310     267.667 137.720 226.859  1.00 77.96           O  
ATOM   3883  N   VAL f 311     265.745 136.686 227.120  1.00 77.07           N  
ATOM   3884  CA  VAL f 311     265.307 137.502 228.248  1.00 77.07           C  
ATOM   3885  C   VAL f 311     266.120 137.144 229.490  1.00 77.07           C  
ATOM   3886  CB  VAL f 311     263.800 137.322 228.527  1.00 77.07           C  
ATOM   3887  O   VAL f 311     266.504 138.024 230.264  1.00 77.07           O  
ATOM   3888  CG1 VAL f 311     263.372 138.152 229.737  1.00 77.07           C  
ATOM   3889  CG2 VAL f 311     262.979 137.705 227.297  1.00 77.07           C  
ATOM   3890  N   ILE f 312     266.421 135.914 229.610  1.00 74.63           N  
ATOM   3891  CA  ILE f 312     267.170 135.407 230.755  1.00 74.63           C  
ATOM   3892  C   ILE f 312     268.617 135.888 230.679  1.00 74.63           C  
ATOM   3893  CB  ILE f 312     267.121 133.865 230.824  1.00 74.63           C  
ATOM   3894  O   ILE f 312     269.221 136.222 231.701  1.00 74.63           O  
ATOM   3895  CG1 ILE f 312     265.681 133.385 231.036  1.00 74.63           C  
ATOM   3896  CG2 ILE f 312     268.041 133.344 231.932  1.00 74.63           C  
ATOM   3897  CD1 ILE f 312     265.504 131.879 230.907  1.00 74.63           C  
ATOM   3898  N   ALA f 313     269.084 135.958 229.543  1.00 69.54           N  
ATOM   3899  CA  ALA f 313     270.481 136.328 229.329  1.00 69.54           C  
ATOM   3900  C   ALA f 313     270.734 137.776 229.738  1.00 69.54           C  
ATOM   3901  CB  ALA f 313     270.869 136.116 227.867  1.00 69.54           C  
ATOM   3902  O   ALA f 313     271.830 138.117 230.188  1.00 69.54           O  
ATOM   3903  N   LEU f 314     269.804 138.632 229.705  1.00 62.84           N  
ATOM   3904  CA  LEU f 314     269.929 140.048 230.032  1.00 62.84           C  
ATOM   3905  C   LEU f 314     269.912 140.261 231.541  1.00 62.84           C  
ATOM   3906  CB  LEU f 314     268.801 140.851 229.379  1.00 62.84           C  
ATOM   3907  O   LEU f 314     270.490 141.228 232.042  1.00 62.84           O  
ATOM   3908  CG  LEU f 314     269.062 141.357 227.959  1.00 62.84           C  
ATOM   3909  CD1 LEU f 314     267.756 141.446 227.179  1.00 62.84           C  
ATOM   3910  CD2 LEU f 314     269.762 142.711 227.995  1.00 62.84           C  
ATOM   3911  N   GLY f 315     268.996 139.523 232.260  1.00 56.44           N  
ATOM   3912  CA  GLY f 315     268.873 139.645 233.703  1.00 56.44           C  
ATOM   3913  C   GLY f 315     270.188 139.453 234.433  1.00 56.44           C  
ATOM   3914  O   GLY f 315     270.438 140.098 235.453  1.00 56.44           O  
ATOM   3915  N   ASP f 316     271.039 138.666 233.855  1.00 50.55           N  
ATOM   3916  CA  ASP f 316     272.350 138.411 234.445  1.00 50.55           C  
ATOM   3917  C   ASP f 316     273.290 139.594 234.227  1.00 50.55           C  
ATOM   3918  CB  ASP f 316     272.964 137.137 233.860  1.00 50.55           C  
ATOM   3919  O   ASP f 316     274.154 139.869 235.062  1.00 50.55           O  
ATOM   3920  CG  ASP f 316     272.494 135.875 234.563  1.00 50.55           C  
ATOM   3921  OD1 ASP f 316     271.883 135.974 235.649  1.00 50.55           O  
ATOM   3922  OD2 ASP f 316     272.740 134.773 234.028  1.00 50.55           O  
ATOM   3923  N   ALA f 317     272.942 140.351 233.087  1.00 45.43           N  
ATOM   3924  CA  ALA f 317     273.804 141.466 232.701  1.00 45.43           C  
ATOM   3925  C   ALA f 317     273.507 142.704 233.543  1.00 45.43           C  
ATOM   3926  CB  ALA f 317     273.632 141.782 231.218  1.00 45.43           C  
ATOM   3927  O   ALA f 317     274.402 143.512 233.806  1.00 45.43           O  
ATOM   3928  N   ASP f 318     272.212 143.004 233.839  1.00 46.90           N  
ATOM   3929  CA  ASP f 318     271.795 144.175 234.602  1.00 46.90           C  
ATOM   3930  C   ASP f 318     272.356 144.135 236.022  1.00 46.90           C  
ATOM   3931  CB  ASP f 318     270.268 144.273 234.644  1.00 46.90           C  
ATOM   3932  O   ASP f 318     272.425 145.165 236.697  1.00 46.90           O  
ATOM   3933  CG  ASP f 318     269.693 145.061 233.480  1.00 46.90           C  
ATOM   3934  OD1 ASP f 318     270.450 145.790 232.804  1.00 46.90           O  
ATOM   3935  OD2 ASP f 318     268.471 144.952 233.238  1.00 46.90           O  
ATOM   3936  N   ALA f 319     272.510 142.879 236.652  1.00 41.73           N  
ATOM   3937  CA  ALA f 319     273.081 142.890 237.997  1.00 41.73           C  
ATOM   3938  C   ALA f 319     274.427 143.606 238.016  1.00 41.73           C  
ATOM   3939  CB  ALA f 319     273.233 141.463 238.521  1.00 41.73           C  
ATOM   3940  O   ALA f 319     274.777 144.258 239.003  1.00 41.73           O  
ATOM   3941  N   GLU f 320     275.106 143.516 236.871  1.00 36.55           N  
ATOM   3942  CA  GLU f 320     276.407 144.179 236.845  1.00 36.55           C  
ATOM   3943  C   GLU f 320     276.330 145.515 236.111  1.00 36.55           C  
ATOM   3944  CB  GLU f 320     277.458 143.279 236.192  1.00 36.55           C  
ATOM   3945  O   GLU f 320     277.092 146.438 236.408  1.00 36.55           O  
ATOM   3946  CG  GLU f 320     278.252 142.441 237.182  1.00 36.55           C  
ATOM   3947  CD  GLU f 320     279.330 141.594 236.524  1.00 36.55           C  
ATOM   3948  OE1 GLU f 320     280.035 140.846 237.238  1.00 36.55           O  
ATOM   3949  OE2 GLU f 320     279.472 141.681 235.284  1.00 36.55           O  
ATOM   3950  N   LEU f 321     275.712 145.492 234.884  1.00 37.37           N  
ATOM   3951  CA  LEU f 321     275.975 146.562 233.929  1.00 37.37           C  
ATOM   3952  C   LEU f 321     275.069 147.760 234.191  1.00 37.37           C  
ATOM   3953  CB  LEU f 321     275.777 146.062 232.495  1.00 37.37           C  
ATOM   3954  O   LEU f 321     273.933 147.598 234.640  1.00 37.37           O  
ATOM   3955  CG  LEU f 321     276.952 145.306 231.872  1.00 37.37           C  
ATOM   3956  CD1 LEU f 321     276.446 144.261 230.883  1.00 37.37           C  
ATOM   3957  CD2 LEU f 321     277.910 146.276 231.189  1.00 37.37           C  
ATOM   3958  N   ASN f 322     275.651 148.954 234.480  1.00 35.15           N  
ATOM   3959  CA  ASN f 322     275.243 150.353 234.410  1.00 35.15           C  
ATOM   3960  C   ASN f 322     274.208 150.582 233.313  1.00 35.15           C  
ATOM   3961  CB  ASN f 322     276.459 151.256 234.189  1.00 35.15           C  
ATOM   3962  O   ASN f 322     274.351 150.069 232.202  1.00 35.15           O  
ATOM   3963  CG  ASN f 322     277.051 151.766 235.488  1.00 35.15           C  
ATOM   3964  ND2 ASN f 322     278.287 152.249 235.427  1.00 35.15           N  
ATOM   3965  OD1 ASN f 322     276.404 151.727 236.538  1.00 35.15           O  
ATOM   3966  N   ILE f 323     272.907 150.868 233.596  1.00 38.64           N  
ATOM   3967  CA  ILE f 323     271.702 151.389 232.958  1.00 38.64           C  
ATOM   3968  C   ILE f 323     272.084 152.202 231.723  1.00 38.64           C  
ATOM   3969  CB  ILE f 323     270.875 152.253 233.936  1.00 38.64           C  
ATOM   3970  O   ILE f 323     271.254 152.423 230.838  1.00 38.64           O  
ATOM   3971  CG1 ILE f 323     270.507 151.444 235.185  1.00 38.64           C  
ATOM   3972  CG2 ILE f 323     269.620 152.796 233.245  1.00 38.64           C  
ATOM   3973  CD1 ILE f 323     269.945 152.284 236.323  1.00 38.64           C  
ATOM   3974  N   ASN f 324     273.339 152.659 231.659  1.00 38.12           N  
ATOM   3975  CA  ASN f 324     273.572 153.699 230.664  1.00 38.12           C  
ATOM   3976  C   ASN f 324     274.095 153.116 229.355  1.00 38.12           C  
ATOM   3977  CB  ASN f 324     274.546 154.749 231.205  1.00 38.12           C  
ATOM   3978  O   ASN f 324     274.391 153.855 228.415  1.00 38.12           O  
ATOM   3979  CG  ASN f 324     273.854 155.824 232.020  1.00 38.12           C  
ATOM   3980  ND2 ASN f 324     274.628 156.560 232.807  1.00 38.12           N  
ATOM   3981  OD1 ASN f 324     272.635 155.989 231.942  1.00 38.12           O  
ATOM   3982  N   GLN f 325     273.958 151.802 229.127  1.00 39.08           N  
ATOM   3983  CA  GLN f 325     274.354 151.563 227.742  1.00 39.08           C  
ATOM   3984  C   GLN f 325     273.205 150.959 226.938  1.00 39.08           C  
ATOM   3985  CB  GLN f 325     275.576 150.645 227.683  1.00 39.08           C  
ATOM   3986  O   GLN f 325     272.580 149.988 227.371  1.00 39.08           O  
ATOM   3987  CG  GLN f 325     276.898 151.366 227.909  1.00 39.08           C  
ATOM   3988  CD  GLN f 325     278.100 150.476 227.657  1.00 39.08           C  
ATOM   3989  NE2 GLN f 325     279.295 151.028 227.846  1.00 39.08           N  
ATOM   3990  OE1 GLN f 325     277.958 149.304 227.297  1.00 39.08           O  
ATOM   3991  N   GLY f 326     272.375 151.704 226.312  1.00 42.21           N  
ATOM   3992  CA  GLY f 326     271.462 151.543 225.192  1.00 42.21           C  
ATOM   3993  C   GLY f 326     271.624 150.214 224.476  1.00 42.21           C  
ATOM   3994  O   GLY f 326     270.757 149.813 223.697  1.00 42.21           O  
ATOM   3995  N   HIS f 327     272.744 149.484 224.713  1.00 43.54           N  
ATOM   3996  CA  HIS f 327     273.084 148.352 223.859  1.00 43.54           C  
ATOM   3997  C   HIS f 327     272.593 147.040 224.462  1.00 43.54           C  
ATOM   3998  CB  HIS f 327     274.594 148.290 223.627  1.00 43.54           C  
ATOM   3999  O   HIS f 327     272.670 145.989 223.821  1.00 43.54           O  
ATOM   4000  CG  HIS f 327     275.067 149.167 222.512  1.00 43.54           C  
ATOM   4001  CD2 HIS f 327     275.837 150.280 222.521  1.00 43.54           C  
ATOM   4002  ND1 HIS f 327     274.741 148.933 221.193  1.00 43.54           N  
ATOM   4003  CE1 HIS f 327     275.295 149.867 220.438  1.00 43.54           C  
ATOM   4004  NE2 HIS f 327     275.966 150.697 221.219  1.00 43.54           N  
ATOM   4005  N   ASN f 328     271.923 147.127 225.580  1.00 45.13           N  
ATOM   4006  CA  ASN f 328     271.499 145.826 226.089  1.00 45.13           C  
ATOM   4007  C   ASN f 328     269.996 145.623 225.926  1.00 45.13           C  
ATOM   4008  CB  ASN f 328     271.901 145.667 227.557  1.00 45.13           C  
ATOM   4009  O   ASN f 328     269.304 145.278 226.885  1.00 45.13           O  
ATOM   4010  CG  ASN f 328     273.327 145.181 227.724  1.00 45.13           C  
ATOM   4011  ND2 ASN f 328     273.844 145.265 228.944  1.00 45.13           N  
ATOM   4012  OD1 ASN f 328     273.960 144.735 226.763  1.00 45.13           O  
ATOM   4013  N   LYS f 329     269.480 146.170 224.887  1.00 54.83           N  
ATOM   4014  CA  LYS f 329     268.047 146.063 224.634  1.00 54.83           C  
ATOM   4015  C   LYS f 329     267.696 144.708 224.025  1.00 54.83           C  
ATOM   4016  CB  LYS f 329     267.579 147.189 223.710  1.00 54.83           C  
ATOM   4017  O   LYS f 329     268.419 144.202 223.165  1.00 54.83           O  
ATOM   4018  CG  LYS f 329     266.874 148.328 224.431  1.00 54.83           C  
ATOM   4019  CD  LYS f 329     266.387 149.391 223.455  1.00 54.83           C  
ATOM   4020  CE  LYS f 329     265.731 150.558 224.180  1.00 54.83           C  
ATOM   4021  NZ  LYS f 329     265.289 151.623 223.230  1.00 54.83           N  
ATOM   4022  N   VAL f 330     267.192 143.878 224.938  1.00 58.72           N  
ATOM   4023  CA  VAL f 330     266.642 142.659 224.356  1.00 58.72           C  
ATOM   4024  C   VAL f 330     265.663 143.014 223.239  1.00 58.72           C  
ATOM   4025  CB  VAL f 330     265.940 141.788 225.422  1.00 58.72           C  
ATOM   4026  O   VAL f 330     264.754 143.823 223.436  1.00 58.72           O  
ATOM   4027  CG1 VAL f 330     265.378 140.513 224.794  1.00 58.72           C  
ATOM   4028  CG2 VAL f 330     266.907 141.448 226.555  1.00 58.72           C  
ATOM   4029  N   ASN f 331     266.098 142.336 222.075  1.00 73.04           N  
ATOM   4030  CA  ASN f 331     265.206 142.648 220.964  1.00 73.04           C  
ATOM   4031  C   ASN f 331     264.186 141.536 220.734  1.00 73.04           C  
ATOM   4032  CB  ASN f 331     266.008 142.904 219.686  1.00 73.04           C  
ATOM   4033  O   ASN f 331     264.509 140.354 220.866  1.00 73.04           O  
ATOM   4034  CG  ASN f 331     266.852 144.161 219.771  1.00 73.04           C  
ATOM   4035  ND2 ASN f 331     267.941 144.196 219.011  1.00 73.04           N  
ATOM   4036  OD1 ASN f 331     266.529 145.092 220.513  1.00 73.04           O  
ATOM   4037  N   GLU f 332     262.947 141.929 220.693  1.00 84.30           N  
ATOM   4038  CA  GLU f 332     261.904 140.989 220.294  1.00 84.30           C  
ATOM   4039  C   GLU f 332     262.233 140.334 218.957  1.00 84.30           C  
ATOM   4040  CB  GLU f 332     260.547 141.694 220.215  1.00 84.30           C  
ATOM   4041  O   GLU f 332     262.917 140.928 218.120  1.00 84.30           O  
ATOM   4042  CG  GLU f 332     260.442 142.701 219.079  1.00 84.30           C  
ATOM   4043  CD  GLU f 332     260.909 144.095 219.468  1.00 84.30           C  
ATOM   4044  OE1 GLU f 332     260.701 145.045 218.680  1.00 84.30           O  
ATOM   4045  OE2 GLU f 332     261.487 144.236 220.568  1.00 84.30           O  
ATOM   4046  N   LEU f 333     261.830 139.166 218.750  1.00 86.60           N  
ATOM   4047  CA  LEU f 333     262.059 138.480 217.482  1.00 86.60           C  
ATOM   4048  C   LEU f 333     261.330 139.187 216.344  1.00 86.60           C  
ATOM   4049  CB  LEU f 333     261.600 137.022 217.571  1.00 86.60           C  
ATOM   4050  O   LEU f 333     261.924 139.470 215.302  1.00 86.60           O  
ATOM   4051  CG  LEU f 333     262.379 136.124 218.534  1.00 86.60           C  
ATOM   4052  CD1 LEU f 333     261.687 134.773 218.673  1.00 86.60           C  
ATOM   4053  CD2 LEU f 333     263.816 135.949 218.058  1.00 86.60           C  
ATOM   4054  N   PHE f 334     260.041 139.469 216.518  1.00 88.76           N  
ATOM   4055  CA  PHE f 334     259.240 140.273 215.604  1.00 88.76           C  
ATOM   4056  C   PHE f 334     258.004 140.824 216.307  1.00 88.76           C  
ATOM   4057  CB  PHE f 334     258.823 139.447 214.383  1.00 88.76           C  
ATOM   4058  O   PHE f 334     257.698 140.428 217.434  1.00 88.76           O  
ATOM   4059  CG  PHE f 334     257.928 138.283 214.714  1.00 88.76           C  
ATOM   4060  CD1 PHE f 334     258.467 137.052 215.063  1.00 88.76           C  
ATOM   4061  CD2 PHE f 334     256.547 138.423 214.675  1.00 88.76           C  
ATOM   4062  CE1 PHE f 334     257.639 135.973 215.369  1.00 88.76           C  
ATOM   4063  CE2 PHE f 334     255.714 137.350 214.980  1.00 88.76           C  
ATOM   4064  CZ  PHE f 334     256.262 136.126 215.326  1.00 88.76           C  
ATOM   4065  N   LYS f 335     257.355 141.777 215.666  1.00 92.90           N  
ATOM   4066  CA  LYS f 335     256.157 142.348 216.276  1.00 92.90           C  
ATOM   4067  C   LYS f 335     255.056 142.548 215.241  1.00 92.90           C  
ATOM   4068  CB  LYS f 335     256.484 143.678 216.958  1.00 92.90           C  
ATOM   4069  O   LYS f 335     255.337 142.793 214.066  1.00 92.90           O  
ATOM   4070  CG  LYS f 335     256.930 144.772 215.999  1.00 92.90           C  
ATOM   4071  CD  LYS f 335     257.266 146.060 216.739  1.00 92.90           C  
ATOM   4072  CE  LYS f 335     257.736 147.148 215.782  1.00 92.90           C  
ATOM   4073  NZ  LYS f 335     258.162 148.380 216.511  1.00 92.90           N  
ATOM   4074  N   VAL f 336     253.871 142.392 215.649  1.00 95.28           N  
ATOM   4075  CA  VAL f 336     252.677 142.663 214.857  1.00 95.28           C  
ATOM   4076  C   VAL f 336     251.751 143.604 215.623  1.00 95.28           C  
ATOM   4077  CB  VAL f 336     251.930 141.359 214.494  1.00 95.28           C  
ATOM   4078  O   VAL f 336     251.967 143.870 216.808  1.00 95.28           O  
ATOM   4079  CG1 VAL f 336     252.781 140.488 213.571  1.00 95.28           C  
ATOM   4080  CG2 VAL f 336     251.552 140.592 215.759  1.00 95.28           C  
ATOM   4081  N   HIS f 337     250.653 144.142 214.865  1.00 96.09           N  
ATOM   4082  CA  HIS f 337     249.859 145.179 215.512  1.00 96.09           C  
ATOM   4083  C   HIS f 337     248.367 144.912 215.350  1.00 96.09           C  
ATOM   4084  CB  HIS f 337     250.210 146.556 214.945  1.00 96.09           C  
ATOM   4085  O   HIS f 337     247.929 144.420 214.307  1.00 96.09           O  
ATOM   4086  CG  HIS f 337     251.626 146.966 215.200  1.00 96.09           C  
ATOM   4087  CD2 HIS f 337     252.158 147.786 216.136  1.00 96.09           C  
ATOM   4088  ND1 HIS f 337     252.680 146.517 214.435  1.00 96.09           N  
ATOM   4089  CE1 HIS f 337     253.804 147.046 214.891  1.00 96.09           C  
ATOM   4090  NE2 HIS f 337     253.515 147.820 215.924  1.00 96.09           N  
ATOM   4091  N   HIS f 338     247.617 145.262 216.374  1.00 94.93           N  
ATOM   4092  CA  HIS f 338     246.166 145.332 216.248  1.00 94.93           C  
ATOM   4093  C   HIS f 338     245.746 146.486 215.344  1.00 94.93           C  
ATOM   4094  CB  HIS f 338     245.515 145.480 217.625  1.00 94.93           C  
ATOM   4095  O   HIS f 338     246.503 147.442 215.159  1.00 94.93           O  
ATOM   4096  CG  HIS f 338     245.465 144.205 218.405  1.00 94.93           C  
ATOM   4097  CD2 HIS f 338     245.964 142.977 218.134  1.00 94.93           C  
ATOM   4098  ND1 HIS f 338     244.837 144.106 219.628  1.00 94.93           N  
ATOM   4099  CE1 HIS f 338     244.953 142.867 220.076  1.00 94.93           C  
ATOM   4100  NE2 HIS f 338     245.633 142.161 219.189  1.00 94.93           N  
ATOM   4101  N   PHE f 339     244.528 146.364 214.853  1.00 91.17           N  
ATOM   4102  CA  PHE f 339     243.983 147.462 214.065  1.00 91.17           C  
ATOM   4103  C   PHE f 339     243.754 148.693 214.936  1.00 91.17           C  
ATOM   4104  CB  PHE f 339     242.672 147.045 213.392  1.00 91.17           C  
ATOM   4105  O   PHE f 339     243.331 148.574 216.088  1.00 91.17           O  
ATOM   4106  CG  PHE f 339     242.845 146.003 212.321  1.00 91.17           C  
ATOM   4107  CD1 PHE f 339     243.891 146.089 211.410  1.00 91.17           C  
ATOM   4108  CD2 PHE f 339     241.961 144.936 212.224  1.00 91.17           C  
ATOM   4109  CE1 PHE f 339     244.053 145.126 210.417  1.00 91.17           C  
ATOM   4110  CE2 PHE f 339     242.117 143.969 211.234  1.00 91.17           C  
ATOM   4111  CZ  PHE f 339     243.163 144.067 210.331  1.00 91.17           C  
ATOM   4112  N   TYR f 340     244.083 149.860 214.411  1.00 87.79           N  
ATOM   4113  CA  TYR f 340     243.790 151.153 215.020  1.00 87.79           C  
ATOM   4114  C   TYR f 340     244.490 151.294 216.365  1.00 87.79           C  
ATOM   4115  CB  TYR f 340     242.279 151.333 215.196  1.00 87.79           C  
ATOM   4116  O   TYR f 340     243.946 151.890 217.297  1.00 87.79           O  
ATOM   4117  CG  TYR f 340     241.483 151.044 213.947  1.00 87.79           C  
ATOM   4118  CD1 TYR f 340     241.529 151.905 212.853  1.00 87.79           C  
ATOM   4119  CD2 TYR f 340     240.682 149.911 213.858  1.00 87.79           C  
ATOM   4120  CE1 TYR f 340     240.796 151.645 211.700  1.00 87.79           C  
ATOM   4121  CE2 TYR f 340     239.944 149.640 212.710  1.00 87.79           C  
ATOM   4122  OH  TYR f 340     239.280 150.247 210.499  1.00 87.79           O  
ATOM   4123  CZ  TYR f 340     240.008 150.510 211.637  1.00 87.79           C  
ATOM   4124  N   SER f 341     245.562 150.517 216.583  1.00 92.07           N  
ATOM   4125  CA  SER f 341     246.385 150.576 217.786  1.00 92.07           C  
ATOM   4126  C   SER f 341     245.561 150.276 219.034  1.00 92.07           C  
ATOM   4127  CB  SER f 341     247.046 151.948 217.918  1.00 92.07           C  
ATOM   4128  O   SER f 341     245.724 150.934 220.064  1.00 92.07           O  
ATOM   4129  OG  SER f 341     247.865 152.222 216.795  1.00 92.07           O  
ATOM   4130  N   GLU f 342     244.601 149.406 218.852  1.00 90.41           N  
ATOM   4131  CA  GLU f 342     243.803 148.941 219.984  1.00 90.41           C  
ATOM   4132  C   GLU f 342     244.670 148.219 221.010  1.00 90.41           C  
ATOM   4133  CB  GLU f 342     242.677 148.021 219.506  1.00 90.41           C  
ATOM   4134  O   GLU f 342     245.499 147.380 220.651  1.00 90.41           O  
ATOM   4135  CG  GLU f 342     241.759 147.544 220.621  1.00 90.41           C  
ATOM   4136  CD  GLU f 342     240.741 146.512 220.159  1.00 90.41           C  
ATOM   4137  OE1 GLU f 342     239.863 146.124 220.964  1.00 90.41           O  
ATOM   4138  OE2 GLU f 342     240.822 146.089 218.985  1.00 90.41           O  
ATOM   4139  N   GLN f 343     244.503 148.559 222.240  1.00 93.34           N  
ATOM   4140  CA  GLN f 343     245.276 147.933 223.309  1.00 93.34           C  
ATOM   4141  C   GLN f 343     245.075 146.420 223.319  1.00 93.34           C  
ATOM   4142  CB  GLN f 343     244.891 148.524 224.666  1.00 93.34           C  
ATOM   4143  O   GLN f 343     243.970 145.934 223.069  1.00 93.34           O  
ATOM   4144  CG  GLN f 343     245.565 147.839 225.847  1.00 93.34           C  
ATOM   4145  CD  GLN f 343     245.134 148.414 227.183  1.00 93.34           C  
ATOM   4146  NE2 GLN f 343     245.378 147.670 228.256  1.00 93.34           N  
ATOM   4147  OE1 GLN f 343     244.586 149.519 227.250  1.00 93.34           O  
ATOM   4148  N   VAL f 344     246.172 145.692 223.674  1.00 94.97           N  
ATOM   4149  CA  VAL f 344     246.076 144.242 223.799  1.00 94.97           C  
ATOM   4150  C   VAL f 344     245.726 143.869 225.238  1.00 94.97           C  
ATOM   4151  CB  VAL f 344     247.389 143.547 223.373  1.00 94.97           C  
ATOM   4152  O   VAL f 344     246.501 144.130 226.161  1.00 94.97           O  
ATOM   4153  CG1 VAL f 344     247.228 142.028 223.396  1.00 94.97           C  
ATOM   4154  CG2 VAL f 344     247.816 144.020 221.985  1.00 94.97           C  
ATOM   4155  N   SER f 345     244.666 143.216 225.379  1.00 92.04           N  
ATOM   4156  CA  SER f 345     244.190 142.917 226.726  1.00 92.04           C  
ATOM   4157  C   SER f 345     244.560 141.497 227.141  1.00 92.04           C  
ATOM   4158  CB  SER f 345     242.676 143.104 226.814  1.00 92.04           C  
ATOM   4159  O   SER f 345     244.831 141.238 228.315  1.00 92.04           O  
ATOM   4160  OG  SER f 345     242.321 144.456 226.579  1.00 92.04           O  
ATOM   4161  N   LYS f 346     244.544 140.614 226.197  1.00 94.87           N  
ATOM   4162  CA  LYS f 346     244.844 139.223 226.523  1.00 94.87           C  
ATOM   4163  C   LYS f 346     245.410 138.484 225.314  1.00 94.87           C  
ATOM   4164  CB  LYS f 346     243.590 138.509 227.033  1.00 94.87           C  
ATOM   4165  O   LYS f 346     245.048 138.780 224.173  1.00 94.87           O  
ATOM   4166  CG  LYS f 346     243.860 137.137 227.632  1.00 94.87           C  
ATOM   4167  CD  LYS f 346     242.638 136.596 228.364  1.00 94.87           C  
ATOM   4168  CE  LYS f 346     242.933 135.264 229.038  1.00 94.87           C  
ATOM   4169  NZ  LYS f 346     241.766 134.774 229.832  1.00 94.87           N  
ATOM   4170  N   ILE f 347     246.286 137.542 225.564  1.00 97.37           N  
ATOM   4171  CA  ILE f 347     246.859 136.674 224.542  1.00 97.37           C  
ATOM   4172  C   ILE f 347     246.656 135.211 224.932  1.00 97.37           C  
ATOM   4173  CB  ILE f 347     248.362 136.968 224.329  1.00 97.37           C  
ATOM   4174  O   ILE f 347     246.927 134.822 226.070  1.00 97.37           O  
ATOM   4175  CG1 ILE f 347     248.569 138.436 223.941  1.00 97.37           C  
ATOM   4176  CG2 ILE f 347     248.950 136.032 223.269  1.00 97.37           C  
ATOM   4177  CD1 ILE f 347     250.025 138.882 223.960  1.00 97.37           C  
ATOM   4178  N   GLU f 348     246.213 134.454 223.964  1.00 96.45           N  
ATOM   4179  CA  GLU f 348     246.037 133.031 224.235  1.00 96.45           C  
ATOM   4180  C   GLU f 348     246.540 132.180 223.073  1.00 96.45           C  
ATOM   4181  CB  GLU f 348     244.566 132.716 224.519  1.00 96.45           C  
ATOM   4182  O   GLU f 348     246.002 132.252 221.966  1.00 96.45           O  
ATOM   4183  CG  GLU f 348     244.097 133.158 225.898  1.00 96.45           C  
ATOM   4184  CD  GLU f 348     242.749 132.575 226.289  1.00 96.45           C  
ATOM   4185  OE1 GLU f 348     242.264 132.861 227.407  1.00 96.45           O  
ATOM   4186  OE2 GLU f 348     242.172 131.825 225.469  1.00 96.45           O  
ATOM   4187  N   PHE f 349     247.465 131.298 223.408  1.00 96.44           N  
ATOM   4188  CA  PHE f 349     247.956 130.366 222.400  1.00 96.44           C  
ATOM   4189  C   PHE f 349     246.976 129.217 222.201  1.00 96.44           C  
ATOM   4190  CB  PHE f 349     249.332 129.821 222.794  1.00 96.44           C  
ATOM   4191  O   PHE f 349     246.311 128.791 223.148  1.00 96.44           O  
ATOM   4192  CG  PHE f 349     250.462 130.783 222.541  1.00 96.44           C  
ATOM   4193  CD1 PHE f 349     251.053 130.867 221.285  1.00 96.44           C  
ATOM   4194  CD2 PHE f 349     250.933 131.602 223.557  1.00 96.44           C  
ATOM   4195  CE1 PHE f 349     252.098 131.756 221.047  1.00 96.44           C  
ATOM   4196  CE2 PHE f 349     251.978 132.493 223.327  1.00 96.44           C  
ATOM   4197  CZ  PHE f 349     252.560 132.568 222.072  1.00 96.44           C  
ATOM   4198  N   SER f 350     246.989 128.693 221.002  1.00 94.76           N  
ATOM   4199  CA  SER f 350     246.173 127.516 220.725  1.00 94.76           C  
ATOM   4200  C   SER f 350     246.744 126.276 221.405  1.00 94.76           C  
ATOM   4201  CB  SER f 350     246.065 127.278 219.219  1.00 94.76           C  
ATOM   4202  O   SER f 350     247.963 126.101 221.465  1.00 94.76           O  
ATOM   4203  OG  SER f 350     245.407 126.053 218.948  1.00 94.76           O  
ATOM   4204  N   SER f 351     245.859 125.480 221.899  1.00 91.14           N  
ATOM   4205  CA  SER f 351     246.299 124.226 222.502  1.00 91.14           C  
ATOM   4206  C   SER f 351     246.426 123.123 221.456  1.00 91.14           C  
ATOM   4207  CB  SER f 351     245.329 123.789 223.601  1.00 91.14           C  
ATOM   4208  O   SER f 351     246.936 122.039 221.746  1.00 91.14           O  
ATOM   4209  OG  SER f 351     245.197 124.800 224.586  1.00 91.14           O  
ATOM   4210  N   ILE f 352     246.061 123.418 220.269  1.00 90.10           N  
ATOM   4211  CA  ILE f 352     246.019 122.416 219.210  1.00 90.10           C  
ATOM   4212  C   ILE f 352     247.079 122.733 218.157  1.00 90.10           C  
ATOM   4213  CB  ILE f 352     244.621 122.342 218.556  1.00 90.10           C  
ATOM   4214  O   ILE f 352     247.790 121.838 217.695  1.00 90.10           O  
ATOM   4215  CG1 ILE f 352     243.559 121.989 219.604  1.00 90.10           C  
ATOM   4216  CG2 ILE f 352     244.614 121.331 217.406  1.00 90.10           C  
ATOM   4217  CD1 ILE f 352     242.127 122.171 219.120  1.00 90.10           C  
ATOM   4218  N   SER f 353     247.207 123.975 217.818  1.00 90.65           N  
ATOM   4219  CA  SER f 353     248.150 124.377 216.779  1.00 90.65           C  
ATOM   4220  C   SER f 353     249.240 125.283 217.343  1.00 90.65           C  
ATOM   4221  CB  SER f 353     247.420 125.090 215.640  1.00 90.65           C  
ATOM   4222  O   SER f 353     248.946 126.338 217.909  1.00 90.65           O  
ATOM   4223  OG  SER f 353     248.336 125.525 214.651  1.00 90.65           O  
ATOM   4224  N   PRO f 354     250.486 124.938 217.111  1.00 93.17           N  
ATOM   4225  CA  PRO f 354     251.615 125.658 217.706  1.00 93.17           C  
ATOM   4226  C   PRO f 354     251.798 127.055 217.119  1.00 93.17           C  
ATOM   4227  CB  PRO f 354     252.815 124.766 217.376  1.00 93.17           C  
ATOM   4228  O   PRO f 354     252.456 127.904 217.729  1.00 93.17           O  
ATOM   4229  CG  PRO f 354     252.222 123.428 217.068  1.00 93.17           C  
ATOM   4230  CD  PRO f 354     250.819 123.630 216.574  1.00 93.17           C  
ATOM   4231  N   MET f 355     251.231 127.334 216.040  1.00 94.13           N  
ATOM   4232  CA  MET f 355     251.534 128.586 215.352  1.00 94.13           C  
ATOM   4233  C   MET f 355     250.346 129.540 215.410  1.00 94.13           C  
ATOM   4234  CB  MET f 355     251.923 128.321 213.896  1.00 94.13           C  
ATOM   4235  O   MET f 355     250.406 130.647 214.871  1.00 94.13           O  
ATOM   4236  CG  MET f 355     253.204 127.518 213.740  1.00 94.13           C  
ATOM   4237  SD  MET f 355     253.745 127.392 211.991  1.00 94.13           S  
ATOM   4238  CE  MET f 355     255.316 126.509 212.206  1.00 94.13           C  
ATOM   4239  N   GLU f 356     249.304 129.122 216.073  1.00 95.38           N  
ATOM   4240  CA  GLU f 356     248.094 129.937 216.110  1.00 95.38           C  
ATOM   4241  C   GLU f 356     247.901 130.579 217.481  1.00 95.38           C  
ATOM   4242  CB  GLU f 356     246.867 129.096 215.745  1.00 95.38           C  
ATOM   4243  O   GLU f 356     248.146 129.944 218.508  1.00 95.38           O  
ATOM   4244  CG  GLU f 356     246.852 128.626 214.298  1.00 95.38           C  
ATOM   4245  CD  GLU f 356     245.586 127.873 213.925  1.00 95.38           C  
ATOM   4246  OE1 GLU f 356     245.441 127.474 212.747  1.00 95.38           O  
ATOM   4247  OE2 GLU f 356     244.730 127.680 214.818  1.00 95.38           O  
ATOM   4248  N   VAL f 357     247.464 131.856 217.441  1.00 97.35           N  
ATOM   4249  CA  VAL f 357     247.255 132.622 218.665  1.00 97.35           C  
ATOM   4250  C   VAL f 357     245.996 133.477 218.530  1.00 97.35           C  
ATOM   4251  CB  VAL f 357     248.474 133.514 218.990  1.00 97.35           C  
ATOM   4252  O   VAL f 357     245.709 134.004 217.453  1.00 97.35           O  
ATOM   4253  CG1 VAL f 357     248.243 134.291 220.285  1.00 97.35           C  
ATOM   4254  CG2 VAL f 357     249.742 132.669 219.089  1.00 97.35           C  
ATOM   4255  N   VAL f 358     245.295 133.621 219.648  1.00 97.37           N  
ATOM   4256  CA  VAL f 358     244.156 134.532 219.697  1.00 97.37           C  
ATOM   4257  C   VAL f 358     244.458 135.686 220.651  1.00 97.37           C  
ATOM   4258  CB  VAL f 358     242.865 133.804 220.132  1.00 97.37           C  
ATOM   4259  O   VAL f 358     244.960 135.470 221.756  1.00 97.37           O  
ATOM   4260  CG1 VAL f 358     241.759 134.809 220.447  1.00 97.37           C  
ATOM   4261  CG2 VAL f 358     242.412 132.828 219.047  1.00 97.37           C  
ATOM   4262  N   THR f 359     244.250 136.906 220.171  1.00 97.19           N  
ATOM   4263  CA  THR f 359     244.438 138.066 221.036  1.00 97.19           C  
ATOM   4264  C   THR f 359     243.138 138.855 221.172  1.00 97.19           C  
ATOM   4265  CB  THR f 359     245.547 138.988 220.502  1.00 97.19           C  
ATOM   4266  O   THR f 359     242.329 138.893 220.243  1.00 97.19           O  
ATOM   4267  CG2 THR f 359     246.882 138.254 220.423  1.00 97.19           C  
ATOM   4268  OG1 THR f 359     245.190 139.447 219.192  1.00 97.19           O  
ATOM   4269  N   ILE f 360     242.985 139.435 222.328  1.00 94.24           N  
ATOM   4270  CA  ILE f 360     241.775 140.193 222.628  1.00 94.24           C  
ATOM   4271  C   ILE f 360     242.119 141.672 222.787  1.00 94.24           C  
ATOM   4272  CB  ILE f 360     241.077 139.666 223.901  1.00 94.24           C  
ATOM   4273  O   ILE f 360     243.049 142.025 223.517  1.00 94.24           O  
ATOM   4274  CG1 ILE f 360     240.809 138.161 223.778  1.00 94.24           C  
ATOM   4275  CG2 ILE f 360     239.779 140.433 224.163  1.00 94.24           C  
ATOM   4276  CD1 ILE f 360     240.623 137.455 225.114  1.00 94.24           C  
ATOM   4277  N   GLY f 361     241.385 142.495 222.130  1.00 91.69           N  
ATOM   4278  CA  GLY f 361     241.604 143.929 222.230  1.00 91.69           C  
ATOM   4279  C   GLY f 361     240.855 144.566 223.386  1.00 91.69           C  
ATOM   4280  O   GLY f 361     239.907 143.984 223.915  1.00 91.69           O  
ATOM   4281  N   GLY f 362     241.263 145.773 223.679  1.00 87.34           N  
ATOM   4282  CA  GLY f 362     240.636 146.506 224.768  1.00 87.34           C  
ATOM   4283  C   GLY f 362     239.150 146.727 224.563  1.00 87.34           C  
ATOM   4284  O   GLY f 362     238.398 146.866 225.529  1.00 87.34           O  
ATOM   4285  N   LEU f 363     238.735 146.660 223.299  1.00 83.79           N  
ATOM   4286  CA  LEU f 363     237.329 146.872 222.973  1.00 83.79           C  
ATOM   4287  C   LEU f 363     236.584 145.545 222.887  1.00 83.79           C  
ATOM   4288  CB  LEU f 363     237.195 147.633 221.650  1.00 83.79           C  
ATOM   4289  O   LEU f 363     235.372 145.522 222.655  1.00 83.79           O  
ATOM   4290  CG  LEU f 363     237.724 149.068 221.637  1.00 83.79           C  
ATOM   4291  CD1 LEU f 363     237.673 149.638 220.223  1.00 83.79           C  
ATOM   4292  CD2 LEU f 363     236.926 149.941 222.599  1.00 83.79           C  
ATOM   4293  N   GLY f 364     237.313 144.517 223.014  1.00 86.65           N  
ATOM   4294  CA  GLY f 364     236.699 143.199 223.016  1.00 86.65           C  
ATOM   4295  C   GLY f 364     236.798 142.493 221.677  1.00 86.65           C  
ATOM   4296  O   GLY f 364     236.334 141.360 221.532  1.00 86.65           O  
ATOM   4297  N   ASN f 365     237.402 143.158 220.693  1.00 91.42           N  
ATOM   4298  CA  ASN f 365     237.617 142.507 219.405  1.00 91.42           C  
ATOM   4299  C   ASN f 365     238.587 141.337 219.523  1.00 91.42           C  
ATOM   4300  CB  ASN f 365     238.124 143.516 218.373  1.00 91.42           C  
ATOM   4301  O   ASN f 365     239.543 141.393 220.298  1.00 91.42           O  
ATOM   4302  CG  ASN f 365     237.165 144.672 218.164  1.00 91.42           C  
ATOM   4303  ND2 ASN f 365     237.710 145.864 217.951  1.00 91.42           N  
ATOM   4304  OD1 ASN f 365     235.944 144.495 218.194  1.00 91.42           O  
ATOM   4305  N   VAL f 366     238.283 140.357 218.748  1.00 95.12           N  
ATOM   4306  CA  VAL f 366     239.126 139.169 218.818  1.00 95.12           C  
ATOM   4307  C   VAL f 366     239.917 139.018 217.521  1.00 95.12           C  
ATOM   4308  CB  VAL f 366     238.292 137.896 219.085  1.00 95.12           C  
ATOM   4309  O   VAL f 366     239.344 139.050 216.430  1.00 95.12           O  
ATOM   4310  CG1 VAL f 366     239.200 136.674 219.219  1.00 95.12           C  
ATOM   4311  CG2 VAL f 366     237.439 138.071 220.340  1.00 95.12           C  
ATOM   4312  N   TYR f 367     241.224 138.870 217.705  1.00 96.26           N  
ATOM   4313  CA  TYR f 367     242.124 138.699 216.570  1.00 96.26           C  
ATOM   4314  C   TYR f 367     242.675 137.278 216.523  1.00 96.26           C  
ATOM   4315  CB  TYR f 367     243.278 139.704 216.641  1.00 96.26           C  
ATOM   4316  O   TYR f 367     243.244 136.793 217.505  1.00 96.26           O  
ATOM   4317  CG  TYR f 367     242.829 141.144 216.612  1.00 96.26           C  
ATOM   4318  CD2 TYR f 367     242.982 141.919 215.464  1.00 96.26           C  
ATOM   4319  CD1 TYR f 367     242.253 141.735 217.732  1.00 96.26           C  
ATOM   4320  CE2 TYR f 367     242.573 143.248 215.433  1.00 96.26           C  
ATOM   4321  CE1 TYR f 367     241.839 143.063 217.712  1.00 96.26           C  
ATOM   4322  OH  TYR f 367     241.595 145.125 216.535  1.00 96.26           O  
ATOM   4323  CZ  TYR f 367     242.002 143.810 216.560  1.00 96.26           C  
ATOM   4324  N   HIS f 368     242.498 136.650 215.427  1.00 97.07           N  
ATOM   4325  CA  HIS f 368     243.121 135.349 215.211  1.00 97.07           C  
ATOM   4326  C   HIS f 368     244.394 135.481 214.380  1.00 97.07           C  
ATOM   4327  CB  HIS f 368     242.142 134.394 214.525  1.00 97.07           C  
ATOM   4328  O   HIS f 368     244.363 136.012 213.269  1.00 97.07           O  
ATOM   4329  CG  HIS f 368     240.955 134.048 215.364  1.00 97.07           C  
ATOM   4330  CD2 HIS f 368     239.925 134.809 215.805  1.00 97.07           C  
ATOM   4331  ND1 HIS f 368     240.732 132.778 215.851  1.00 97.07           N  
ATOM   4332  CE1 HIS f 368     239.613 132.773 216.556  1.00 97.07           C  
ATOM   4333  NE2 HIS f 368     239.105 133.993 216.544  1.00 97.07           N  
ATOM   4334  N   TRP f 369     245.473 134.931 214.921  1.00 96.76           N  
ATOM   4335  CA  TRP f 369     246.756 135.016 214.233  1.00 96.76           C  
ATOM   4336  C   TRP f 369     247.257 133.630 213.839  1.00 96.76           C  
ATOM   4337  CB  TRP f 369     247.794 135.715 215.116  1.00 96.76           C  
ATOM   4338  O   TRP f 369     247.095 132.668 214.593  1.00 96.76           O  
ATOM   4339  CG  TRP f 369     247.385 137.084 215.570  1.00 96.76           C  
ATOM   4340  CD1 TRP f 369     246.662 137.400 216.686  1.00 96.76           C  
ATOM   4341  CD2 TRP f 369     247.672 138.323 214.914  1.00 96.76           C  
ATOM   4342  CE2 TRP f 369     247.091 139.351 215.689  1.00 96.76           C  
ATOM   4343  CE3 TRP f 369     248.365 138.664 213.744  1.00 96.76           C  
ATOM   4344  NE1 TRP f 369     246.483 138.761 216.764  1.00 96.76           N  
ATOM   4345  CH2 TRP f 369     247.867 141.005 214.184  1.00 96.76           C  
ATOM   4346  CZ2 TRP f 369     247.184 140.698 215.333  1.00 96.76           C  
ATOM   4347  CZ3 TRP f 369     248.455 140.005 213.390  1.00 96.76           C  
ATOM   4348  N   ASN f 370     247.821 133.547 212.701  1.00 94.69           N  
ATOM   4349  CA  ASN f 370     248.597 132.402 212.236  1.00 94.69           C  
ATOM   4350  C   ASN f 370     249.994 132.818 211.786  1.00 94.69           C  
ATOM   4351  CB  ASN f 370     247.865 131.683 211.100  1.00 94.69           C  
ATOM   4352  O   ASN f 370     250.154 133.428 210.727  1.00 94.69           O  
ATOM   4353  CG  ASN f 370     248.562 130.406 210.672  1.00 94.69           C  
ATOM   4354  ND2 ASN f 370     247.892 129.616 209.842  1.00 94.69           N  
ATOM   4355  OD1 ASN f 370     249.692 130.134 211.086  1.00 94.69           O  
ATOM   4356  N   PHE f 371     250.975 132.371 212.506  1.00 93.71           N  
ATOM   4357  CA  PHE f 371     252.321 132.880 212.267  1.00 93.71           C  
ATOM   4358  C   PHE f 371     253.121 131.911 211.405  1.00 93.71           C  
ATOM   4359  CB  PHE f 371     253.047 133.125 213.594  1.00 93.71           C  
ATOM   4360  O   PHE f 371     254.345 132.019 211.311  1.00 93.71           O  
ATOM   4361  CG  PHE f 371     252.498 134.284 214.381  1.00 93.71           C  
ATOM   4362  CD1 PHE f 371     252.469 135.561 213.835  1.00 93.71           C  
ATOM   4363  CD2 PHE f 371     252.013 134.096 215.668  1.00 93.71           C  
ATOM   4364  CE1 PHE f 371     251.962 136.637 214.561  1.00 93.71           C  
ATOM   4365  CE2 PHE f 371     251.504 135.166 216.401  1.00 93.71           C  
ATOM   4366  CZ  PHE f 371     251.481 136.435 215.845  1.00 93.71           C  
ATOM   4367  N   GLU f 372     252.500 130.999 210.857  1.00 91.07           N  
ATOM   4368  CA  GLU f 372     253.187 130.036 210.000  1.00 91.07           C  
ATOM   4369  C   GLU f 372     253.998 130.741 208.918  1.00 91.07           C  
ATOM   4370  CB  GLU f 372     252.183 129.073 209.363  1.00 91.07           C  
ATOM   4371  O   GLU f 372     255.169 130.417 208.702  1.00 91.07           O  
ATOM   4372  CG  GLU f 372     252.829 127.929 208.595  1.00 91.07           C  
ATOM   4373  CD  GLU f 372     251.843 126.846 208.187  1.00 91.07           C  
ATOM   4374  OE1 GLU f 372     252.272 125.821 207.608  1.00 91.07           O  
ATOM   4375  OE2 GLU f 372     250.633 127.025 208.445  1.00 91.07           O  
ATOM   4376  N   PRO f 373     253.417 131.718 208.252  1.00 86.94           N  
ATOM   4377  CA  PRO f 373     254.168 132.417 207.206  1.00 86.94           C  
ATOM   4378  C   PRO f 373     255.429 133.094 207.737  1.00 86.94           C  
ATOM   4379  CB  PRO f 373     253.168 133.454 206.687  1.00 86.94           C  
ATOM   4380  O   PRO f 373     256.423 133.209 207.015  1.00 86.94           O  
ATOM   4381  CG  PRO f 373     251.827 132.920 207.076  1.00 86.94           C  
ATOM   4382  CD  PRO f 373     251.987 132.087 208.316  1.00 86.94           C  
ATOM   4383  N   VAL f 374     255.428 133.476 208.957  1.00 88.01           N  
ATOM   4384  CA  VAL f 374     256.581 134.144 209.552  1.00 88.01           C  
ATOM   4385  C   VAL f 374     257.665 133.117 209.871  1.00 88.01           C  
ATOM   4386  CB  VAL f 374     256.191 134.922 210.828  1.00 88.01           C  
ATOM   4387  O   VAL f 374     258.834 133.312 209.530  1.00 88.01           O  
ATOM   4388  CG1 VAL f 374     257.422 135.558 211.470  1.00 88.01           C  
ATOM   4389  CG2 VAL f 374     255.144 135.986 210.503  1.00 88.01           C  
ATOM   4390  N   PHE f 375     257.259 132.023 210.410  1.00 87.80           N  
ATOM   4391  CA  PHE f 375     258.212 131.007 210.836  1.00 87.80           C  
ATOM   4392  C   PHE f 375     258.774 130.254 209.636  1.00 87.80           C  
ATOM   4393  CB  PHE f 375     257.554 130.025 211.811  1.00 87.80           C  
ATOM   4394  O   PHE f 375     259.875 129.704 209.700  1.00 87.80           O  
ATOM   4395  CG  PHE f 375     257.158 130.646 213.123  1.00 87.80           C  
ATOM   4396  CD1 PHE f 375     258.058 131.427 213.838  1.00 87.80           C  
ATOM   4397  CD2 PHE f 375     255.885 130.450 213.642  1.00 87.80           C  
ATOM   4398  CE1 PHE f 375     257.695 132.003 215.053  1.00 87.80           C  
ATOM   4399  CE2 PHE f 375     255.514 131.023 214.854  1.00 87.80           C  
ATOM   4400  CZ  PHE f 375     256.420 131.798 215.560  1.00 87.80           C  
ATOM   4401  N   ALA f 376     258.040 130.336 208.542  1.00 81.46           N  
ATOM   4402  CA  ALA f 376     258.436 129.608 207.339  1.00 81.46           C  
ATOM   4403  C   ALA f 376     259.484 130.385 206.547  1.00 81.46           C  
ATOM   4404  CB  ALA f 376     257.218 129.321 206.466  1.00 81.46           C  
ATOM   4405  O   ALA f 376     260.207 129.809 205.731  1.00 81.46           O  
ATOM   4406  N   ILE f 377     259.591 131.701 206.551  1.00 73.23           N  
ATOM   4407  CA  ILE f 377     260.485 132.565 205.787  1.00 73.23           C  
ATOM   4408  C   ILE f 377     261.936 132.249 206.143  1.00 73.23           C  
ATOM   4409  CB  ILE f 377     260.184 134.059 206.044  1.00 73.23           C  
ATOM   4410  O   ILE f 377     262.831 132.381 205.304  1.00 73.23           O  
ATOM   4411  CG1 ILE f 377     258.797 134.424 205.504  1.00 73.23           C  
ATOM   4412  CG2 ILE f 377     261.267 134.943 205.419  1.00 73.23           C  
ATOM   4413  CD1 ILE f 377     258.322 135.814 205.905  1.00 73.23           C  
ATOM   4414  N   TYR f 378     262.211 131.822 207.418  1.00 59.66           N  
ATOM   4415  CA  TYR f 378     263.597 131.775 207.871  1.00 59.66           C  
ATOM   4416  C   TYR f 378     264.256 130.459 207.478  1.00 59.66           C  
ATOM   4417  CB  TYR f 378     263.673 131.964 209.390  1.00 59.66           C  
ATOM   4418  O   TYR f 378     263.854 129.391 207.947  1.00 59.66           O  
ATOM   4419  CG  TYR f 378     264.508 133.148 209.813  1.00 59.66           C  
ATOM   4420  CD2 TYR f 378     265.865 133.004 210.093  1.00 59.66           C  
ATOM   4421  CD1 TYR f 378     263.941 134.412 209.935  1.00 59.66           C  
ATOM   4422  CE2 TYR f 378     266.638 134.091 210.485  1.00 59.66           C  
ATOM   4423  CE1 TYR f 378     264.705 135.508 210.328  1.00 59.66           C  
ATOM   4424  OH  TYR f 378     266.811 136.418 210.987  1.00 59.66           O  
ATOM   4425  CZ  TYR f 378     266.050 135.338 210.599  1.00 59.66           C  
ATOM   4426  N   ASN f 379     264.270 130.310 206.130  1.00 56.11           N  
ATOM   4427  CA  ASN f 379     265.110 129.210 205.669  1.00 56.11           C  
ATOM   4428  C   ASN f 379     266.589 129.586 205.692  1.00 56.11           C  
ATOM   4429  CB  ASN f 379     264.696 128.771 204.263  1.00 56.11           C  
ATOM   4430  O   ASN f 379     266.933 130.761 205.827  1.00 56.11           O  
ATOM   4431  CG  ASN f 379     263.656 127.667 204.278  1.00 56.11           C  
ATOM   4432  ND2 ASN f 379     263.089 127.371 203.115  1.00 56.11           N  
ATOM   4433  OD1 ASN f 379     263.365 127.087 205.327  1.00 56.11           O  
ATOM   4434  N   GLU f 380     267.527 128.741 206.180  1.00 50.69           N  
ATOM   4435  CA  GLU f 380     268.977 128.762 206.344  1.00 50.69           C  
ATOM   4436  C   GLU f 380     269.608 129.885 205.526  1.00 50.69           C  
ATOM   4437  CB  GLU f 380     269.584 127.415 205.943  1.00 50.69           C  
ATOM   4438  O   GLU f 380     270.703 130.354 205.846  1.00 50.69           O  
ATOM   4439  CG  GLU f 380     269.326 126.301 206.948  1.00 50.69           C  
ATOM   4440  CD  GLU f 380     269.997 124.989 206.574  1.00 50.69           C  
ATOM   4441  OE1 GLU f 380     269.859 124.000 207.330  1.00 50.69           O  
ATOM   4442  OE2 GLU f 380     270.665 124.949 205.517  1.00 50.69           O  
ATOM   4443  N   ILE f 381     268.732 130.507 204.695  1.00 48.23           N  
ATOM   4444  CA  ILE f 381     269.414 131.343 203.714  1.00 48.23           C  
ATOM   4445  C   ILE f 381     269.258 132.814 204.091  1.00 48.23           C  
ATOM   4446  CB  ILE f 381     268.877 131.094 202.287  1.00 48.23           C  
ATOM   4447  O   ILE f 381     270.049 133.659 203.664  1.00 48.23           O  
ATOM   4448  CG1 ILE f 381     268.926 129.600 201.951  1.00 48.23           C  
ATOM   4449  CG2 ILE f 381     269.666 131.913 201.262  1.00 48.23           C  
ATOM   4450  CD1 ILE f 381     268.192 129.230 200.670  1.00 48.23           C  
ATOM   4451  N   HIS f 382     268.273 133.131 205.019  1.00 51.96           N  
ATOM   4452  CA  HIS f 382     268.088 134.575 205.116  1.00 51.96           C  
ATOM   4453  C   HIS f 382     268.847 135.149 206.308  1.00 51.96           C  
ATOM   4454  CB  HIS f 382     266.601 134.918 205.227  1.00 51.96           C  
ATOM   4455  O   HIS f 382     268.453 134.942 207.458  1.00 51.96           O  
ATOM   4456  CG  HIS f 382     265.949 135.190 203.909  1.00 51.96           C  
ATOM   4457  CD2 HIS f 382     265.047 134.474 203.197  1.00 51.96           C  
ATOM   4458  ND1 HIS f 382     266.210 136.324 203.170  1.00 51.96           N  
ATOM   4459  CE1 HIS f 382     265.495 136.292 202.058  1.00 51.96           C  
ATOM   4460  NE2 HIS f 382     264.780 135.179 202.051  1.00 51.96           N  
ATOM   4461  N   GLU f 383     270.114 135.259 206.153  1.00 52.39           N  
ATOM   4462  CA  GLU f 383     271.086 135.790 207.105  1.00 52.39           C  
ATOM   4463  C   GLU f 383     270.747 137.225 207.496  1.00 52.39           C  
ATOM   4464  CB  GLU f 383     272.500 135.722 206.524  1.00 52.39           C  
ATOM   4465  O   GLU f 383     271.182 137.708 208.544  1.00 52.39           O  
ATOM   4466  CG  GLU f 383     273.157 134.356 206.663  1.00 52.39           C  
ATOM   4467  CD  GLU f 383     274.582 134.319 206.132  1.00 52.39           C  
ATOM   4468  OE1 GLU f 383     275.224 133.246 206.194  1.00 52.39           O  
ATOM   4469  OE2 GLU f 383     275.059 135.371 205.651  1.00 52.39           O  
ATOM   4470  N   ASP f 384     269.532 137.689 206.909  1.00 55.05           N  
ATOM   4471  CA  ASP f 384     269.370 139.123 207.132  1.00 55.05           C  
ATOM   4472  C   ASP f 384     268.074 139.418 207.884  1.00 55.05           C  
ATOM   4473  CB  ASP f 384     269.391 139.880 205.803  1.00 55.05           C  
ATOM   4474  O   ASP f 384     267.518 140.512 207.768  1.00 55.05           O  
ATOM   4475  CG  ASP f 384     270.778 139.962 205.189  1.00 55.05           C  
ATOM   4476  OD1 ASP f 384     271.778 139.790 205.918  1.00 55.05           O  
ATOM   4477  OD2 ASP f 384     270.870 140.204 203.966  1.00 55.05           O  
ATOM   4478  N   PHE f 385     267.539 138.513 208.639  1.00 59.85           N  
ATOM   4479  CA  PHE f 385     266.292 138.865 209.310  1.00 59.85           C  
ATOM   4480  C   PHE f 385     266.556 139.789 210.492  1.00 59.85           C  
ATOM   4481  CB  PHE f 385     265.561 137.604 209.783  1.00 59.85           C  
ATOM   4482  O   PHE f 385     267.270 139.422 211.428  1.00 59.85           O  
ATOM   4483  CG  PHE f 385     264.212 137.878 210.390  1.00 59.85           C  
ATOM   4484  CD2 PHE f 385     264.025 137.804 211.765  1.00 59.85           C  
ATOM   4485  CD1 PHE f 385     263.129 138.209 209.585  1.00 59.85           C  
ATOM   4486  CE2 PHE f 385     262.776 138.057 212.329  1.00 59.85           C  
ATOM   4487  CE1 PHE f 385     261.879 138.463 210.142  1.00 59.85           C  
ATOM   4488  CZ  PHE f 385     261.705 138.385 211.514  1.00 59.85           C  
ATOM   4489  N   GLN f 386     266.147 140.995 210.305  1.00 62.25           N  
ATOM   4490  CA  GLN f 386     266.432 142.009 211.313  1.00 62.25           C  
ATOM   4491  C   GLN f 386     265.245 142.199 212.255  1.00 62.25           C  
ATOM   4492  CB  GLN f 386     266.795 143.339 210.651  1.00 62.25           C  
ATOM   4493  O   GLN f 386     265.163 143.205 212.963  1.00 62.25           O  
ATOM   4494  CG  GLN f 386     268.132 143.318 209.922  1.00 62.25           C  
ATOM   4495  CD  GLN f 386     268.679 144.709 209.663  1.00 62.25           C  
ATOM   4496  NE2 GLN f 386     269.942 144.782 209.255  1.00 62.25           N  
ATOM   4497  OE1 GLN f 386     267.974 145.710 209.825  1.00 62.25           O  
ATOM   4498  N   GLY f 387     264.319 141.251 212.285  1.00 65.18           N  
ATOM   4499  CA  GLY f 387     263.213 141.345 213.225  1.00 65.18           C  
ATOM   4500  C   GLY f 387     262.074 142.214 212.723  1.00 65.18           C  
ATOM   4501  O   GLY f 387     261.164 142.552 213.482  1.00 65.18           O  
ATOM   4502  N   ILE f 388     262.140 142.597 211.478  1.00 73.45           N  
ATOM   4503  CA  ILE f 388     261.082 143.430 210.914  1.00 73.45           C  
ATOM   4504  C   ILE f 388     260.302 142.637 209.869  1.00 73.45           C  
ATOM   4505  CB  ILE f 388     261.653 144.722 210.290  1.00 73.45           C  
ATOM   4506  O   ILE f 388     260.885 142.109 208.919  1.00 73.45           O  
ATOM   4507  CG1 ILE f 388     262.468 145.503 211.329  1.00 73.45           C  
ATOM   4508  CG2 ILE f 388     260.527 145.587 209.715  1.00 73.45           C  
ATOM   4509  CD1 ILE f 388     263.237 146.684 210.752  1.00 73.45           C  
ATOM   4510  N   ILE f 389     259.013 142.495 210.186  1.00 82.30           N  
ATOM   4511  CA  ILE f 389     258.169 141.787 209.230  1.00 82.30           C  
ATOM   4512  C   ILE f 389     257.477 142.788 208.308  1.00 82.30           C  
ATOM   4513  CB  ILE f 389     257.121 140.905 209.946  1.00 82.30           C  
ATOM   4514  O   ILE f 389     257.101 143.881 208.741  1.00 82.30           O  
ATOM   4515  CG1 ILE f 389     257.810 139.941 210.920  1.00 82.30           C  
ATOM   4516  CG2 ILE f 389     256.272 140.139 208.927  1.00 82.30           C  
ATOM   4517  CD1 ILE f 389     256.846 139.155 211.798  1.00 82.30           C  
ATOM   4518  N   SER f 390     257.435 142.519 207.014  1.00 86.13           N  
ATOM   4519  CA  SER f 390     256.776 143.382 206.040  1.00 86.13           C  
ATOM   4520  C   SER f 390     255.289 143.528 206.349  1.00 86.13           C  
ATOM   4521  CB  SER f 390     256.958 142.833 204.625  1.00 86.13           C  
ATOM   4522  O   SER f 390     254.699 142.667 207.004  1.00 86.13           O  
ATOM   4523  OG  SER f 390     256.209 141.644 204.445  1.00 86.13           O  
ATOM   4524  N   ASP f 391     254.674 144.586 205.933  1.00 89.03           N  
ATOM   4525  CA  ASP f 391     253.247 144.834 206.119  1.00 89.03           C  
ATOM   4526  C   ASP f 391     252.412 143.720 205.492  1.00 89.03           C  
ATOM   4527  CB  ASP f 391     252.855 146.186 205.522  1.00 89.03           C  
ATOM   4528  O   ASP f 391     251.361 143.353 206.021  1.00 89.03           O  
ATOM   4529  CG  ASP f 391     253.392 147.364 206.317  1.00 89.03           C  
ATOM   4530  OD1 ASP f 391     253.784 147.180 207.488  1.00 89.03           O  
ATOM   4531  OD2 ASP f 391     253.419 148.487 205.766  1.00 89.03           O  
ATOM   4532  N   GLU f 392     252.921 143.164 204.409  1.00 88.69           N  
ATOM   4533  CA  GLU f 392     252.221 142.088 203.715  1.00 88.69           C  
ATOM   4534  C   GLU f 392     252.201 140.813 204.553  1.00 88.69           C  
ATOM   4535  CB  GLU f 392     252.869 141.814 202.355  1.00 88.69           C  
ATOM   4536  O   GLU f 392     251.171 140.140 204.645  1.00 88.69           O  
ATOM   4537  CG  GLU f 392     252.636 142.914 201.330  1.00 88.69           C  
ATOM   4538  CD  GLU f 392     253.459 142.738 200.064  1.00 88.69           C  
ATOM   4539  OE1 GLU f 392     253.446 143.645 199.201  1.00 88.69           O  
ATOM   4540  OE2 GLU f 392     254.122 141.685 199.934  1.00 88.69           O  
ATOM   4541  N   LEU f 393     253.345 140.603 205.090  1.00 88.81           N  
ATOM   4542  CA  LEU f 393     253.464 139.409 205.920  1.00 88.81           C  
ATOM   4543  C   LEU f 393     252.611 139.535 207.178  1.00 88.81           C  
ATOM   4544  CB  LEU f 393     254.926 139.164 206.302  1.00 88.81           C  
ATOM   4545  O   LEU f 393     252.005 138.558 207.622  1.00 88.81           O  
ATOM   4546  CG  LEU f 393     255.285 137.744 206.741  1.00 88.81           C  
ATOM   4547  CD1 LEU f 393     255.499 136.852 205.522  1.00 88.81           C  
ATOM   4548  CD2 LEU f 393     256.526 137.754 207.626  1.00 88.81           C  
ATOM   4549  N   GLU f 394     252.567 140.722 207.741  1.00 91.92           N  
ATOM   4550  CA  GLU f 394     251.727 140.975 208.907  1.00 91.92           C  
ATOM   4551  C   GLU f 394     250.251 140.761 208.582  1.00 91.92           C  
ATOM   4552  CB  GLU f 394     251.948 142.396 209.432  1.00 91.92           C  
ATOM   4553  O   GLU f 394     249.533 140.106 209.340  1.00 91.92           O  
ATOM   4554  CG  GLU f 394     251.174 142.710 210.703  1.00 91.92           C  
ATOM   4555  CD  GLU f 394     251.520 144.067 211.298  1.00 91.92           C  
ATOM   4556  OE1 GLU f 394     250.886 144.471 212.299  1.00 91.92           O  
ATOM   4557  OE2 GLU f 394     252.431 144.732 210.756  1.00 91.92           O  
ATOM   4558  N   ALA f 395     249.886 141.230 207.450  1.00 90.84           N  
ATOM   4559  CA  ALA f 395     248.500 141.090 207.014  1.00 90.84           C  
ATOM   4560  C   ALA f 395     248.140 139.624 206.789  1.00 90.84           C  
ATOM   4561  CB  ALA f 395     248.259 141.895 205.739  1.00 90.84           C  
ATOM   4562  O   ALA f 395     247.042 139.187 207.138  1.00 90.84           O  
ATOM   4563  N   GLU f 396     249.080 138.919 206.295  1.00 89.20           N  
ATOM   4564  CA  GLU f 396     248.864 137.499 206.032  1.00 89.20           C  
ATOM   4565  C   GLU f 396     248.779 136.704 207.331  1.00 89.20           C  
ATOM   4566  CB  GLU f 396     249.979 136.940 205.145  1.00 89.20           C  
ATOM   4567  O   GLU f 396     248.113 135.668 207.389  1.00 89.20           O  
ATOM   4568  CG  GLU f 396     249.681 135.560 204.578  1.00 89.20           C  
ATOM   4569  CD  GLU f 396     250.770 135.043 203.653  1.00 89.20           C  
ATOM   4570  OE1 GLU f 396     250.675 133.883 203.190  1.00 89.20           O  
ATOM   4571  OE2 GLU f 396     251.730 135.803 203.389  1.00 89.20           O  
ATOM   4572  N   SER f 397     249.457 137.218 208.330  1.00 93.25           N  
ATOM   4573  CA  SER f 397     249.506 136.513 209.607  1.00 93.25           C  
ATOM   4574  C   SER f 397     248.206 136.684 210.383  1.00 93.25           C  
ATOM   4575  CB  SER f 397     250.682 137.010 210.448  1.00 93.25           C  
ATOM   4576  O   SER f 397     247.895 135.885 211.269  1.00 93.25           O  
ATOM   4577  OG  SER f 397     251.916 136.709 209.819  1.00 93.25           O  
ATOM   4578  N   MET f 398     247.501 137.735 210.077  1.00 94.79           N  
ATOM   4579  CA  MET f 398     246.186 137.899 210.687  1.00 94.79           C  
ATOM   4580  C   MET f 398     245.136 137.074 209.948  1.00 94.79           C  
ATOM   4581  CB  MET f 398     245.777 139.373 210.698  1.00 94.79           C  
ATOM   4582  O   MET f 398     244.651 137.482 208.893  1.00 94.79           O  
ATOM   4583  CG  MET f 398     244.550 139.663 211.546  1.00 94.79           C  
ATOM   4584  SD  MET f 398     244.214 141.461 211.707  1.00 94.79           S  
ATOM   4585  CE  MET f 398     245.712 141.987 212.586  1.00 94.79           C  
ATOM   4586  N   ALA f 399     244.708 136.062 210.577  1.00 94.68           N  
ATOM   4587  CA  ALA f 399     243.879 135.069 209.900  1.00 94.68           C  
ATOM   4588  C   ALA f 399     242.402 135.442 209.977  1.00 94.68           C  
ATOM   4589  CB  ALA f 399     244.108 133.684 210.501  1.00 94.68           C  
ATOM   4590  O   ALA f 399     241.630 135.139 209.066  1.00 94.68           O  
ATOM   4591  N   PHE f 400     241.996 136.006 211.008  1.00 96.02           N  
ATOM   4592  CA  PHE f 400     240.580 136.304 211.197  1.00 96.02           C  
ATOM   4593  C   PHE f 400     240.394 137.428 212.209  1.00 96.02           C  
ATOM   4594  CB  PHE f 400     239.824 135.053 211.656  1.00 96.02           C  
ATOM   4595  O   PHE f 400     241.200 137.583 213.129  1.00 96.02           O  
ATOM   4596  CG  PHE f 400     238.327 135.202 211.621  1.00 96.02           C  
ATOM   4597  CD2 PHE f 400     237.620 135.527 212.773  1.00 96.02           C  
ATOM   4598  CD1 PHE f 400     237.626 135.016 210.437  1.00 96.02           C  
ATOM   4599  CE2 PHE f 400     236.234 135.665 212.744  1.00 96.02           C  
ATOM   4600  CE1 PHE f 400     236.242 135.153 210.400  1.00 96.02           C  
ATOM   4601  CZ  PHE f 400     235.548 135.477 211.555  1.00 96.02           C  
ATOM   4602  N   TYR f 401     239.376 138.239 212.021  1.00 94.68           N  
ATOM   4603  CA  TYR f 401     239.046 139.378 212.870  1.00 94.68           C  
ATOM   4604  C   TYR f 401     237.569 139.369 213.246  1.00 94.68           C  
ATOM   4605  CB  TYR f 401     239.398 140.693 212.168  1.00 94.68           C  
ATOM   4606  O   TYR f 401     236.702 139.510 212.380  1.00 94.68           O  
ATOM   4607  CG  TYR f 401     239.064 141.922 212.978  1.00 94.68           C  
ATOM   4608  CD2 TYR f 401     238.248 142.923 212.455  1.00 94.68           C  
ATOM   4609  CD1 TYR f 401     239.563 142.085 214.266  1.00 94.68           C  
ATOM   4610  CE2 TYR f 401     237.938 144.059 213.196  1.00 94.68           C  
ATOM   4611  CE1 TYR f 401     239.259 143.216 215.017  1.00 94.68           C  
ATOM   4612  OH  TYR f 401     238.143 145.318 215.212  1.00 94.68           O  
ATOM   4613  CZ  TYR f 401     238.447 144.196 214.474  1.00 94.68           C  
ATOM   4614  N   HIS f 402     237.281 139.166 214.565  1.00 94.66           N  
ATOM   4615  CA  HIS f 402     235.901 139.082 215.029  1.00 94.66           C  
ATOM   4616  C   HIS f 402     235.529 140.295 215.874  1.00 94.66           C  
ATOM   4617  CB  HIS f 402     235.680 137.797 215.828  1.00 94.66           C  
ATOM   4618  O   HIS f 402     236.136 140.537 216.920  1.00 94.66           O  
ATOM   4619  CG  HIS f 402     234.305 137.675 216.401  1.00 94.66           C  
ATOM   4620  CD2 HIS f 402     233.852 137.837 217.668  1.00 94.66           C  
ATOM   4621  ND1 HIS f 402     233.207 137.346 215.637  1.00 94.66           N  
ATOM   4622  CE1 HIS f 402     232.135 137.310 216.410  1.00 94.66           C  
ATOM   4623  NE2 HIS f 402     232.498 137.605 217.647  1.00 94.66           N  
ATOM   4624  N   THR f 403     234.513 141.032 215.478  1.00 88.10           N  
ATOM   4625  CA  THR f 403     234.093 142.233 216.193  1.00 88.10           C  
ATOM   4626  C   THR f 403     232.666 142.083 216.712  1.00 88.10           C  
ATOM   4627  CB  THR f 403     234.186 143.479 215.292  1.00 88.10           C  
ATOM   4628  O   THR f 403     232.219 142.868 217.552  1.00 88.10           O  
ATOM   4629  CG2 THR f 403     235.620 143.720 214.832  1.00 88.10           C  
ATOM   4630  OG1 THR f 403     233.352 143.293 214.141  1.00 88.10           O  
ATOM   4631  N   GLU f 404     232.014 140.970 216.327  1.00 72.24           N  
ATOM   4632  CA  GLU f 404     230.593 140.768 216.591  1.00 72.24           C  
ATOM   4633  C   GLU f 404     229.781 142.002 216.210  1.00 72.24           C  
ATOM   4634  CB  GLU f 404     230.364 140.421 218.064  1.00 72.24           C  
ATOM   4635  O   GLU f 404     228.904 142.432 216.964  1.00 72.24           O  
ATOM   4636  CG  GLU f 404     229.225 139.440 218.295  1.00 72.24           C  
ATOM   4637  CD  GLU f 404     229.105 138.989 219.742  1.00 72.24           C  
ATOM   4638  OE1 GLU f 404     228.183 138.203 220.059  1.00 72.24           O  
ATOM   4639  OE2 GLU f 404     229.940 139.425 220.566  1.00 72.24           O  
ATOM   4640  N   GLY f 405     230.092 142.492 215.018  1.00 59.68           N  
ATOM   4641  CA  GLY f 405     229.401 143.673 214.522  1.00 59.68           C  
ATOM   4642  C   GLY f 405     229.617 144.899 215.390  1.00 59.68           C  
ATOM   4643  O   GLY f 405     228.681 145.660 215.642  1.00 59.68           O  
ATOM   4644  N   CYS f 406     231.002 145.038 215.892  1.00 51.16           N  
ATOM   4645  CA  CYS f 406     231.429 146.083 216.817  1.00 51.16           C  
ATOM   4646  C   CYS f 406     230.641 146.011 218.119  1.00 51.16           C  
ATOM   4647  CB  CYS f 406     231.258 147.462 216.183  1.00 51.16           C  
ATOM   4648  O   CYS f 406     229.436 145.752 218.109  1.00 51.16           O  
ATOM   4649  SG  CYS f 406     232.321 147.740 214.747  1.00 51.16           S  
ATOM   4650  N   ARG f 407     231.215 145.526 219.149  1.00 58.53           N  
ATOM   4651  CA  ARG f 407     230.512 145.329 220.412  1.00 58.53           C  
ATOM   4652  C   ARG f 407     229.500 146.442 220.655  1.00 58.53           C  
ATOM   4653  CB  ARG f 407     231.505 145.261 221.575  1.00 58.53           C  
ATOM   4654  O   ARG f 407     229.842 147.624 220.593  1.00 58.53           O  
ATOM   4655  CG  ARG f 407     232.315 143.975 221.619  1.00 58.53           C  
ATOM   4656  CD  ARG f 407     233.017 143.796 222.958  1.00 58.53           C  
ATOM   4657  NE  ARG f 407     233.750 142.535 223.018  1.00 58.53           N  
ATOM   4658  NH1 ARG f 407     234.111 142.614 225.298  1.00 58.53           N  
ATOM   4659  NH2 ARG f 407     234.904 140.850 224.069  1.00 58.53           N  
ATOM   4660  CZ  ARG f 407     234.254 142.003 224.129  1.00 58.53           C  
ATOM   4661  N   ARG f 408     228.212 146.121 220.367  1.00 58.02           N  
ATOM   4662  CA  ARG f 408     227.069 147.027 220.410  1.00 58.02           C  
ATOM   4663  C   ARG f 408     227.120 147.915 221.648  1.00 58.02           C  
ATOM   4664  CB  ARG f 408     225.757 146.239 220.385  1.00 58.02           C  
ATOM   4665  O   ARG f 408     226.778 149.098 221.585  1.00 58.02           O  
ATOM   4666  CG  ARG f 408     225.492 145.529 219.067  1.00 58.02           C  
ATOM   4667  CD  ARG f 408     224.172 144.769 219.092  1.00 58.02           C  
ATOM   4668  NE  ARG f 408     224.238 143.604 219.970  1.00 58.02           N  
ATOM   4669  NH1 ARG f 408     222.757 142.332 218.735  1.00 58.02           N  
ATOM   4670  NH2 ARG f 408     223.699 141.475 220.642  1.00 58.02           N  
ATOM   4671  CZ  ARG f 408     223.565 142.473 219.781  1.00 58.02           C  
ATOM   4672  N   GLU f 409     227.728 147.315 222.640  1.00 58.78           N  
ATOM   4673  CA  GLU f 409     227.885 148.032 223.902  1.00 58.78           C  
ATOM   4674  C   GLU f 409     229.297 147.869 224.458  1.00 58.78           C  
ATOM   4675  CB  GLU f 409     226.857 147.548 224.928  1.00 58.78           C  
ATOM   4676  O   GLU f 409     229.700 146.765 224.830  1.00 58.78           O  
ATOM   4677  CG  GLU f 409     225.560 148.345 224.923  1.00 58.78           C  
ATOM   4678  CD  GLU f 409     224.597 147.930 226.024  1.00 58.78           C  
ATOM   4679  OE1 GLU f 409     223.498 148.521 226.123  1.00 58.78           O  
ATOM   4680  OE2 GLU f 409     224.946 147.009 226.796  1.00 58.78           O  
ATOM   4681  N   ILE f 410     230.179 148.864 224.211  1.00 60.73           N  
ATOM   4682  CA  ILE f 410     231.577 148.766 224.615  1.00 60.73           C  
ATOM   4683  C   ILE f 410     231.667 148.624 226.133  1.00 60.73           C  
ATOM   4684  CB  ILE f 410     232.390 149.992 224.143  1.00 60.73           C  
ATOM   4685  O   ILE f 410     232.520 147.896 226.646  1.00 60.73           O  
ATOM   4686  CG1 ILE f 410     232.373 150.087 222.613  1.00 60.73           C  
ATOM   4687  CG2 ILE f 410     233.825 149.925 224.671  1.00 60.73           C  
ATOM   4688  CD1 ILE f 410     232.921 151.399 222.068  1.00 60.73           C  
ATOM   4689  N   GLY f 411     230.558 148.692 226.866  1.00 62.42           N  
ATOM   4690  CA  GLY f 411     230.583 148.661 228.320  1.00 62.42           C
[truncated: 2,391,449 more chars]
