# Supplementary material for: Cryo-EM structure of the Saccharomyces cerevisiae Rpd3L histone deacetylase complex
Source: Nat Commun. 2023 May 27;14:3061. doi: 10.1038/s41467-023-38687-z (PMC10224958; doi:10.1038/s41467-023-38687-z)
Supplement: Supplementary file 6 — Source Data [file 41467_2023_38687_MOESM6_ESM.xlsx]

## Sheet: Supp Fig. 1
Supplementary Figure 1
	Supp. Fig. 1a
	Supp. Fig. 1c										Supp. Fig. 1d
				HDAC assays for the purified Rpd3L complex										Inhibition of deacetylase activity by SAHA
				Reaction velocity (nM/s)										Reaction Velocity (nM/min)
		[AMC peptide] (mM)	Repeat 1	Repeat 2	Repeat 3	Average Velocity (nM/s)	Standard Deviation (nM/s)					[SAHA] (mM)	Repeat 1	Repeat 2	Repeat 3	Average Reaction Velocity (nM/min)	Standard Deviation (nM/min)
		250	0.394212	0.412649	0.422707	0.409856	0.0144515					50	-0.469697	-0.254545	-0.239394	-0.321212	0.128815
		125	0.350286	0.429121	0.364992	0.381466	0.0419201					25	-0.581818	-0.212121	-0.339394	-0.377778	0.187814
		62.5	0.26192	0.328082	0.323279	0.304427	0.0368906					12.5	-0.430303	-0.321212	-0.206061	-0.319192	0.112135
		31.25	0.23616	0.255122	0.215272	0.235518	0.0199327					6.25	-0.0454545	0.0393939	-0.0151515	-0.00707071	0.0429976
		15.625	0.155758	0.176201	0.122845	0.151601	0.0269197					3.125	-0.0606061	0.0818182	-0.248485	-0.0757576	0.165672
		7.8125	0.0940634	0.103051	0.0940787	0.0970644	0.00518465					1.5625	0.660606	0.793939	0.351515	0.60202	0.226956
		3.90625	0.054464	0.0599048	0.0592352	0.057868	0.0029669					0.78125	1	1.79091	1.4697	1.4202	0.397771
		1.95312	0.031192	0.0362942	0.0347829	0.0340897	0.00262076					0.390625	2.1697	2.8303	2.42727	2.47576	0.332961
		0.976562	0.0159978	0.0362942	0.0195436	0.0239452	0.0108405					0.195312	2.99091	3.31212	2.1	2.80101	0.627977
												0.0976562	3.32121	4.7	3.76667	3.92929	0.703633
												0.0488281	2.57879	4.84545	3.5	3.64141	1.13993
												0.0244141	5.11818	5.15152	3.06364	4.44444	1.19593
												0.012207	3.36667	5.22424	2.9	3.8303	1.22953
												0.00610352	3.57879	4.14848	3.50606	3.74444	0.351794
												0.00305176	3.70303	5.18485	4.34545	4.41111	0.743088
												0.00152588	3.95455	4.91212	2.8303	3.89899	1.04202

## Sheet: Supp Fig. 9
Supplementary Figure 9
	Supp. Fig. 9d			SDS-PAGE of SEC fractions for SAP130-ING2						SDS-PAGE of SEC fractions for ARID4A-BRMS1-SDS3
